# Supplementary material for: Development and validation of nomograms for predicting survival in differentiated thyroid cancer patients with or without radioiodine therapy
Source: Front Oncol. 2023 Mar 9;13:1054594. doi: 10.3389/fonc.2023.1054594 (PMC10034318; doi:10.3389/fonc.2023.1054594)
Supplement: Data Sheet 1 and Data Sheet 2 — Original data for the study of patients in group RAI and non-RAI. [file DataSheet_1.csv]

Age	size	ELN	PLN	LNR	Race	Sex	mal	Grade	AJCC	T	N	M	Surg	LND	CHE	status	month
60	6	6	0	0	2	1	1	1	1	1	1	1	4	3	2	0	64
49	18	1	0	0	1	2	1	1	1	1	1	1	4	2	2	0	81
18	20	9	5	0.56	1	1	1	1	1	1	2	1	4	3	2	0	82
68	46	2	0	0	3	2	1	1	3	3	1	1	4	2	2	0	82
23	9	26	13	0.5	1	1	1	2	1	1	2	1	4	3	2	0	80
49	9	3	1	0.33	1	2	1	1	3	1	2	1	4	2	2	0	79
46	30	4	4	1	3	2	1	4	4	4	2	1	4	3	2	0	82
63	65	26	5	0.19	1	1	1	1	4	3	2	2	4	3	2	0	82
57	8	9	0	0	1	1	1	1	1	1	1	1	4	3	2	0	80
53	9	4	0	0	3	2	1	1	1	1	1	1	4	3	2	0	79
39	35	9	3	0.33	1	2	1	2	1	2	2	1	4	3	2	0	78
18	12	30	28	0.93	1	1	1	1	1	3	2	1	4	3	2	0	76
21	14	53	23	0.43	1	1	1	1	1	1	2	1	4	3	2	0	79
62	20	25	0	0	2	2	1	2	1	1	1	1	4	3	2	0	77
56	55	43	11	0.26	1	2	1	4	4	4	2	2	4	3	2	1	51
25	17	1	0	0	3	2	1	1	1	1	1	1	4	2	2	0	78
38	22	14	0	0	1	2	1	1	1	2	1	1	4	3	2	0	75
30	24	1	0	0	3	1	1	1	1	2	1	1	4	2	2	0	78
34	15	29	2	0.07	1	2	1	1	1	3	2	1	4	3	2	0	77
33	73	2	2	1	1	2	1	1	2	3	2	2	4	2	2	0	72
53	41	2	0	0	1	2	1	1	3	3	1	1	4	2	2	0	81
63	8	3	2	0.67	1	2	1	1	4	1	2	1	4	2	2	0	82
49	40	3	0	0	3	2	1	1	2	2	1	1	4	2	2	0	82
28	9	5	0	0	1	2	1	1	1	1	1	1	4	3	2	0	80
36	3	3	1	0.33	3	2	1	1	1	1	2	1	4	2	2	0	79
47	12	2	1	0.5	3	1	1	1	4	1	2	1	4	2	2	0	78
65	16	7	0	0	1	2	1	2	1	1	1	1	4	3	2	0	81
66	22	19	5	0.26	3	2	1	2	3	2	2	1	4	3	2	0	82
41	35	7	3	0.43	1	2	1	2	1	3	2	1	4	3	2	0	80
28	13	30	19	0.63	1	1	1	1	1	4	2	1	4	3	2	0	77
58	30	3	0	0	1	2	1	1	2	2	1	1	4	2	2	0	77
49	20	44	7	0.16	1	2	1	1	4	1	2	1	4	3	2	0	77
81	45	6	0	0	1	2	1	3	3	3	1	1	4	3	2	0	78
74	30	9	8	0.89	1	2	1	3	4	3	2	2	4	3	2	1	26
64	18	1	1	1	3	2	1	2	3	1	2	1	4	2	2	0	73
43	7	18	6	0.33	1	2	1	1	1	4	2	1	4	3	2	0	74
47	23	4	3	0.75	3	2	1	1	3	2	2	1	4	3	2	0	78
55	28	5	1	0.2	3	2	1	1	3	2	2	1	4	4	2	0	70
41	42	71	26	0.37	1	2	1	1	1	3	2	1	4	3	2	0	80
45	9	1	0	0	1	2	1	1	1	1	1	1	4	2	2	0	80
37	21	11	8	0.73	1	2	1	1	1	2	2	1	4	3	2	0	76
37	25	1	0	0	1	2	1	1	1	2	1	1	4	2	2	0	80
37	7	2	0	0	1	2	1	1	1	1	1	1	4	2	2	0	83
48	5	24	6	0.25	1	2	1	1	4	1	2	1	4	3	2	0	80
40	38	1	0	0	1	1	1	1	1	2	1	1	4	2	2	0	76
25	11	2	0	0	3	2	1	1	1	1	1	1	4	2	2	0	73
17	15	24	13	0.54	3	2	1	1	1	3	2	1	4	3	2	0	75
29	8	34	25	0.74	1	2	1	1	1	3	2	1	4	3	2	0	74
49	50	90	2	0.02	1	2	1	3	4	3	2	1	4	3	2	1	31
31	11	7	0	0	3	2	1	1	1	1	1	1	4	3	2	0	75
31	36	48	21	0.44	3	2	1	1	1	3	2	1	4	3	2	0	73
53	15	7	2	0.29	1	2	1	1	3	1	2	1	4	3	2	0	71
29	36	2	1	0.5	1	2	1	1	1	3	2	1	4	2	2	0	71
45	23	2	0	0	1	1	1	1	3	3	1	1	4	2	2	0	75
48	15	13	2	0.15	1	1	1	1	3	1	2	1	4	3	2	0	71
57	30	36	11	0.31	3	1	1	1	4	4	2	1	4	3	2	0	71
27	30	2	2	1	1	1	1	1	1	3	2	1	4	2	2	0	70
48	17	12	2	0.17	1	2	1	1	3	1	2	1	4	3	2	0	71
32	85	90	36	0.4	1	2	1	1	1	3	2	1	4	3	2	0	74
58	19	8	0	0	3	2	1	1	1	1	1	1	4	3	2	0	69
26	27	1	0	0	1	2	1	1	1	2	1	1	4	2	2	0	72
41	16	2	0	0	3	2	1	1	1	1	1	1	4	2	2	0	74
36	55	4	0	0	3	2	1	2	1	3	1	1	4	3	2	0	70
25	22	90	16	0.18	1	1	1	1	1	3	2	1	4	3	2	0	68
53	52	26	19	0.73	1	2	1	1	4	3	2	1	4	3	2	0	73
50	20	1	1	1	3	2	1	1	4	3	2	1	4	2	2	0	67
36	16	10	3	0.3	3	2	1	1	1	1	2	1	4	3	2	0	68
57	30	1	0	0	1	1	1	1	2	2	1	1	4	2	2	0	68
66	11	2	0	0	1	2	1	1	1	1	1	1	4	2	2	0	71
46	12	12	10	0.83	1	1	1	1	4	1	2	1	4	3	2	0	68
47	17	2	0	0	1	2	1	1	1	1	1	1	4	2	2	0	69
37	50	4	0	0	1	1	1	1	1	3	1	1	4	3	2	0	69
59	18	1	0	0	1	2	1	1	1	1	1	1	4	2	2	0	72
34	25	7	0	0	1	2	1	1	1	2	1	1	4	3	2	0	73
54	40	1	0	0	1	1	1	1	2	2	1	1	4	1	2	0	70
25	62	9	0	0	3	2	1	2	1	3	1	1	4	3	2	0	68
49	6	5	2	0.4	1	2	1	1	3	1	2	1	4	1	2	0	70
45	18	9	2	0.22	1	2	1	1	4	1	2	1	4	3	2	0	67
29	18	53	13	0.25	1	2	1	1	1	1	2	1	4	3	2	0	64
36	23	23	2	0.09	3	2	1	1	1	2	2	1	4	3	2	0	70
39	20	4	0	0	3	2	1	1	1	1	1	1	4	3	2	0	68
27	24	38	25	0.66	1	2	1	1	1	3	2	1	4	3	2	0	70
35	15	7	5	0.71	1	2	1	1	1	3	2	1	4	3	2	0	73
34	14	11	4	0.36	1	2	1	1	1	1	2	1	4	3	2	0	69
34	31	1	0	0	3	2	1	1	1	2	1	1	4	2	2	0	27
58	134	2	1	0.5	1	1	2	3	4	4	2	2	4	2	2	0	69
69	29	1	0	0	3	2	1	1	2	2	1	1	4	2	2	0	67
34	27	24	2	0.08	3	2	1	1	1	2	2	1	4	3	2	0	71
19	39	23	17	0.74	3	2	1	1	1	2	2	1	4	3	2	0	70
41	16	35	18	0.51	1	2	1	1	1	3	2	1	4	3	2	0	68
75	23	29	15	0.52	1	2	1	1	4	4	2	2	4	3	2	1	6
39	14	13	7	0.54	3	1	1	1	1	3	2	1	4	3	2	0	64
29	14	11	2	0.18	1	1	1	1	1	1	2	1	4	3	2	0	68
27	13	12	2	0.17	1	2	1	1	1	1	2	1	4	3	2	0	66
34	20	90	16	0.18	1	1	1	1	1	3	2	1	4	3	2	0	65
42	11	13	7	0.54	1	2	1	1	1	3	2	1	4	3	2	0	63
26	31	1	0	0	1	2	1	1	1	2	1	1	4	2	2	0	69
49	5	4	0	0	1	2	1	1	1	1	1	1	4	3	2	0	67
48	5	1	0	0	3	2	1	1	1	1	1	1	4	2	2	0	63
51	50	1	1	1	3	1	1	1	4	4	2	1	4	2	2	0	66
29	38	44	26	0.59	1	2	1	1	1	3	2	1	4	3	2	0	68
59	32	5	2	0.4	3	2	1	1	3	2	2	1	4	3	2	0	66
30	18	47	26	0.55	3	2	1	1	1	3	2	1	4	3	2	0	65
45	17	15	3	0.2	1	2	1	1	4	1	2	1	4	3	2	0	63
38	20	3	0	0	1	1	1	1	1	3	1	1	4	2	2	0	64
61	39	2	0	0	1	2	1	1	2	2	1	1	4	2	2	0	65
49	50	7	0	0	3	1	1	2	3	3	1	1	4	3	2	0	62
41	4	29	14	0.48	1	1	1	1	1	1	2	1	4	3	2	0	61
30	22	1	0	0	3	1	1	1	1	2	1	1	4	2	2	0	63
51	8	12	3	0.25	1	2	1	1	3	1	2	1	4	3	2	0	62
72	21	1	0	0	3	2	1	1	4	3	1	2	4	2	2	0	61
64	18	4	2	0.5	1	2	1	2	3	1	2	1	4	3	2	0	60
52	33	13	1	0.08	3	2	1	2	4	4	2	1	4	3	2	0	60
45	7	22	7	0.32	3	2	1	1	4	1	2	1	4	3	2	0	61
24	22	90	35	0.39	3	2	1	1	1	3	2	1	4	3	2	0	59
47	18	1	0	0	1	2	1	1	1	1	1	1	4	2	2	0	60
63	25	28	13	0.46	3	1	1	1	4	3	2	1	4	3	2	0	60
44	6	90	6	0.07	1	2	1	1	1	1	2	1	4	3	2	0	62
19	19	24	6	0.25	3	2	1	1	1	1	2	1	4	3	2	0	61
37	17	17	3	0.18	1	2	1	1	2	1	2	2	4	3	2	0	59
20	11	72	17	0.24	1	2	1	1	1	3	2	1	4	3	2	0	59
45	15	1	0	0	1	2	1	1	1	1	1	1	4	2	2	0	59
43	5	19	2	0.11	1	2	1	1	1	1	2	1	2	3	2	0	63
32	15	1	0	0	1	2	1	1	1	1	1	1	4	2	2	0	58
44	25	2	0	0	1	2	1	1	1	3	1	1	4	2	2	0	58
31	40	4	4	1	1	2	1	1	1	2	2	1	4	2	2	0	58
37	15	10	7	0.7	1	1	1	1	1	1	2	1	4	3	2	0	58
41	24	42	31	0.74	1	1	1	1	1	2	2	1	4	3	2	0	58
27	31	15	12	0.8	3	2	1	2	1	3	2	1	4	3	2	0	58
45	18	1	0	0	1	2	1	1	1	1	1	1	4	2	2	0	58
67	25	25	13	0.52	3	2	1	1	3	2	2	1	4	3	2	0	56
45	18	4	1	0.25	1	1	1	1	3	1	2	1	4	2	2	0	55
78	15	3	1	0.33	2	2	1	1	4	1	2	1	4	2	2	0	55
63	17	1	0	0	1	2	1	1	3	3	1	1	4	2	2	0	57
53	78	4	0	0	1	1	2	2	3	3	1	1	4	2	2	0	57
39	18	21	8	0.38	3	2	1	1	1	1	2	1	4	3	2	0	58
55	20	1	0	0	1	2	2	1	1	1	1	1	4	2	2	0	68
45	9	26	0	0	1	2	1	1	1	1	1	1	4	3	2	0	56
37	12	18	9	0.5	3	2	1	1	1	1	2	1	4	3	2	0	59
41	11	14	4	0.29	1	2	1	1	1	1	2	1	4	3	2	0	58
34	30	14	12	0.86	1	1	1	1	1	2	2	1	4	3	2	0	57
58	29	30	12	0.4	3	2	1	1	4	3	2	1	4	3	2	0	45
25	17	3	0	0	1	1	1	1	1	1	1	1	4	2	2	0	55
74	20	2	0	0	1	2	1	1	1	1	1	1	4	2	2	0	58
39	20	7	2	0.29	1	2	1	1	1	1	2	1	4	3	2	0	56
54	22	8	7	0.88	3	2	1	1	4	2	2	1	4	3	2	0	31
13	18	10	4	0.4	3	2	1	1	1	3	2	1	4	3	2	0	55
34	30	16	10	0.63	3	2	1	1	1	3	2	1	4	3	2	0	54
30	30	1	1	1	1	2	1	1	1	2	2	1	4	2	2	0	54
35	52	76	32	0.42	1	1	1	1	1	3	2	1	4	3	2	0	55
36	2	9	1	0.11	3	1	1	1	1	1	2	1	2	3	2	0	2
28	20	13	3	0.23	1	2	1	1	1	1	2	1	4	3	2	0	55
60	12	10	1	0.1	3	2	1	1	4	1	2	1	4	3	2	0	53
69	11	90	21	0.23	1	2	1	1	4	3	2	1	4	3	1	0	54
50	21	35	12	0.34	1	1	1	1	4	3	2	1	4	3	2	0	54
62	15	55	20	0.36	3	2	1	1	4	1	2	1	4	3	2	0	55
48	50	51	21	0.41	1	2	1	1	4	3	2	1	4	3	2	0	54
36	28	19	7	0.37	1	2	1	1	1	2	2	1	4	3	2	0	53
38	9	3	0	0	3	2	1	1	1	1	1	1	4	2	2	0	54
59	8	3	2	0.67	1	2	1	1	3	1	2	1	4	2	2	0	58
38	23	29	18	0.62	3	2	1	1	1	3	2	1	4	3	2	0	55
35	16	60	4	0.07	1	2	1	1	1	1	2	1	4	3	2	0	52
15	8	1	0	0	3	2	1	1	1	1	1	1	4	2	2	0	54
38	25	1	0	0	3	2	1	1	1	2	1	1	4	2	2	0	54
39	7	12	3	0.25	1	2	1	1	1	1	2	1	4	3	2	0	55
42	57	16	0	0	3	2	1	1	1	3	1	1	4	3	2	0	54
51	45	4	0	0	3	2	1	1	3	3	1	1	4	3	2	0	49
19	8	18	10	0.56	1	1	1	1	1	1	2	1	4	3	2	0	52
60	45	20	2	0.1	3	1	1	1	3	3	2	1	4	3	2	0	53
44	17	19	10	0.53	1	2	1	1	1	3	2	1	4	3	2	0	51
41	11	2	0	0	1	2	1	1	1	1	1	1	4	2	2	0	48
68	10	4	0	0	1	1	1	1	1	1	1	1	4	3	2	0	50
33	21	15	7	0.47	3	1	1	1	1	3	2	1	4	3	2	0	32
33	20	39	16	0.41	1	2	1	1	1	1	2	1	4	3	2	0	50
34	40	64	10	0.16	1	1	1	1	1	2	2	1	4	3	2	0	51
45	36	5	0	0	1	2	1	1	2	2	1	1	4	3	2	0	53
53	18	16	11	0.69	1	2	1	1	3	3	2	1	4	3	2	0	49
51	10	5	0	0	1	2	1	1	1	1	1	1	4	3	2	0	51
53	9	11	3	0.27	1	2	1	1	3	3	2	1	4	3	2	0	52
58	10	5	0	0	3	2	1	1	3	3	1	1	4	3	2	0	50
23	38	13	0	0	1	2	1	1	1	2	1	1	4	3	2	0	50
67	10	7	5	0.71	3	2	1	1	3	1	2	1	4	3	2	0	49
28	16	21	19	0.9	1	1	1	1	1	1	2	1	4	3	2	0	47
40	5	33	2	0.06	1	2	1	1	1	4	2	1	4	3	2	0	13
68	18	2	0	0	1	2	1	1	1	1	1	1	4	2	2	0	62
78	52	21	6	0.29	1	1	1	1	4	3	2	1	4	3	2	0	48
52	12	20	9	0.45	3	2	1	1	4	1	2	1	4	3	2	0	50
53	16	14	8	0.57	3	2	1	1	3	1	2	1	4	3	2	0	49
47	18	14	10	0.71	1	2	1	1	4	1	2	1	4	3	2	0	48
31	16	25	1	0.04	1	2	1	1	1	1	2	1	4	3	2	0	48
55	29	3	2	0.67	1	2	1	1	3	2	2	1	4	2	2	0	52
22	23	38	10	0.26	1	2	1	1	1	3	2	1	4	3	2	0	48
44	23	17	9	0.53	1	2	1	1	1	2	2	1	4	3	2	0	22
28	9	2	0	0	3	2	1	1	1	3	1	1	4	2	2	0	46
68	50	22	0	0	1	1	1	1	3	3	1	1	4	3	2	0	47
46	35	3	0	0	1	2	1	1	2	2	1	1	4	2	2	0	47
30	45	9	1	0.11	1	2	1	1	1	3	2	1	4	3	2	0	41
25	11	9	9	1	1	2	1	1	1	1	2	1	4	3	2	0	49
48	24	3	0	0	1	2	1	1	2	2	1	1	4	2	2	0	47
49	12	10	0	0	3	2	1	1	3	3	1	1	4	3	2	0	47
15	6	55	27	0.49	1	2	1	1	1	1	2	1	4	3	2	0	46
27	38	90	10	0.11	1	2	1	1	1	3	2	1	4	3	2	0	46
27	27	22	18	0.82	1	2	1	1	1	2	2	1	4	3	2	0	46
57	23	13	1	0.08	1	2	1	1	3	2	2	1	4	3	2	0	47
47	14	15	6	0.4	1	1	1	1	4	1	2	1	4	3	2	0	33
35	40	7	5	0.71	1	2	1	1	1	2	2	1	4	3	2	0	44
52	9	18	0	0	1	2	1	1	1	1	1	1	4	3	2	0	45
47	15	86	9	0.1	3	2	1	1	4	1	2	1	4	3	2	0	46
39	28	21	12	0.57	1	1	1	1	1	3	2	1	4	3	2	0	45
26	34	42	20	0.48	3	2	1	1	1	2	2	1	4	3	2	0	45
64	32	1	0	0	3	1	1	1	2	2	1	1	3	2	2	0	61
32	21	2	0	0	1	2	1	1	1	2	1	1	4	2	2	0	43
74	22	4	1	0.25	1	1	1	1	3	2	2	1	4	3	2	0	44
49	3	8	0	0	1	2	1	1	1	1	1	1	4	3	2	0	44
45	15	5	2	0.4	1	1	1	1	4	1	2	1	4	3	2	0	42
55	23	5	0	0	1	2	1	1	2	2	1	1	4	3	2	0	44
40	1	35	4	0.11	3	1	1	1	1	1	2	1	4	3	2	0	45
40	15	20	11	0.55	1	2	1	1	1	3	2	1	4	3	2	0	47
56	15	9	0	0	1	2	1	1	1	1	1	1	4	3	2	0	43
39	12	17	1	0.06	1	2	1	1	1	1	2	1	4	3	2	0	45
36	65	43	13	0.3	1	1	1	1	1	4	2	1	4	3	2	0	43
36	12	6	3	0.5	3	2	1	1	1	3	2	1	4	3	2	0	44
37	11	2	0	0	1	2	1	1	1	1	1	1	4	2	2	0	44
32	28	9	6	0.67	3	1	1	1	1	3	2	1	4	3	2	0	10
59	56	61	13	0.21	1	1	1	1	4	3	2	1	4	3	2	0	43
35	13	3	0	0	1	2	1	1	1	1	1	1	4	2	2	0	42
37	15	4	3	0.75	3	2	1	2	1	1	2	1	4	3	2	0	9
24	80	66	29	0.44	1	2	1	1	1	3	2	1	4	3	2	0	43
58	21	12	6	0.5	3	1	1	1	3	2	2	1	4	3	2	0	42
59	28	1	0	0	1	2	1	3	2	2	1	1	4	2	2	0	41
18	75	79	13	0.16	1	2	1	1	1	3	2	1	4	3	2	0	41
58	22	20	9	0.45	1	1	1	1	4	2	2	1	4	3	2	0	41
54	15	4	0	0	1	1	1	1	1	1	1	1	4	3	2	0	43
34	50	29	17	0.59	1	1	1	1	1	3	2	1	4	3	2	0	41
47	36	2	0	0	1	2	2	1	2	2	1	1	4	2	2	0	42
26	17	9	8	0.89	1	1	1	1	1	3	2	1	4	3	2	0	43
33	29	24	7	0.29	1	2	1	1	1	4	2	1	4	3	2	0	40
23	14	69	34	0.49	3	2	1	1	1	3	2	1	4	3	2	0	12
36	37	69	19	0.28	1	1	1	1	1	2	2	1	4	3	2	0	39
47	11	90	18	0.2	1	2	1	1	4	1	2	1	4	3	2	0	41
27	100	86	55	0.64	1	1	1	1	1	3	2	1	4	3	2	0	40
36	14	2	2	1	1	2	1	1	1	3	2	1	4	2	2	0	41
77	39	40	12	0.3	3	2	1	1	4	4	2	1	4	3	2	0	40
76	16	32	10	0.31	1	1	1	1	4	4	2	2	2	3	2	0	39
75	48	41	28	0.68	3	1	1	1	4	3	2	2	4	3	2	0	33
68	24	4	0	0	1	2	1	1	2	2	1	1	4	3	2	0	25
42	16	10	0	0	1	2	1	1	1	1	1	1	4	3	2	0	37
35	4	40	6	0.15	1	2	1	1	1	1	2	1	4	3	2	0	51
14	62	23	17	0.74	3	1	2	1	1	3	2	1	2	3	2	0	38
23	35	1	0	0	1	2	1	2	1	2	1	1	4	2	2	0	41
43	30	1	1	1	1	1	2	2	1	2	2	1	4	2	2	0	37
37	28	33	19	0.58	1	2	1	1	1	3	2	1	4	3	2	0	40
65	32	5	0	0	1	2	1	1	2	2	1	1	4	3	2	0	45
55	13	4	0	0	3	2	1	1	1	1	1	1	4	3	2	0	36
41	21	4	3	0.75	1	2	1	1	1	2	2	1	4	3	2	0	36
45	40	3	0	0	1	1	1	2	2	2	1	1	4	2	2	0	39
16	25	1	0	0	1	2	1	1	1	2	1	1	4	2	2	0	40
53	10	12	3	0.25	1	2	1	1	3	1	2	1	4	3	2	0	36
23	14	14	7	0.5	1	2	1	1	1	1	2	1	4	3	2	0	40
52	10	34	6	0.18	1	2	1	1	4	3	2	1	4	3	2	0	33
27	35	8	0	0	3	2	1	2	1	2	1	1	4	3	2	0	6
47	15	1	1	1	3	2	1	1	3	1	2	1	4	2	2	0	35
58	15	10	4	0.4	1	2	1	1	3	3	2	1	4	3	2	0	38
52	15	31	0	0	1	2	1	1	1	1	1	1	4	3	2	0	27
42	10	3	0	0	1	1	1	1	1	1	1	1	4	2	2	0	35
49	40	36	13	0.36	3	2	1	1	4	2	2	1	4	3	2	0	36
49	65	1	0	0	1	1	2	1	3	3	1	1	4	2	2	0	36
16	22	5	0	0	1	2	2	1	1	2	1	1	4	3	2	0	35
42	6	58	8	0.14	1	2	1	1	1	1	2	1	4	3	2	0	34
68	22	13	5	0.38	3	1	1	1	3	3	2	1	3	3	2	1	7
41	23	90	37	0.41	3	1	1	1	1	3	2	1	4	3	2	0	34
33	17	5	3	0.6	1	2	1	1	1	1	2	1	4	3	2	0	32
49	15	2	0	0	1	2	1	1	1	1	1	1	4	2	2	0	35
63	25	1	0	0	3	2	1	1	3	3	1	1	4	2	2	0	33
33	32	33	10	0.3	1	1	1	1	1	2	2	1	4	3	2	0	33
45	16	12	9	0.75	3	1	1	1	3	1	2	1	4	3	2	0	34
50	85	3	0	0	1	2	1	1	3	3	1	1	4	2	2	0	32
34	12	90	16	0.18	1	2	1	1	1	1	2	1	4	3	2	0	35
52	35	8	0	0	1	1	1	2	3	3	1	1	4	3	2	0	33
34	28	11	3	0.27	3	2	1	1	1	2	2	1	4	3	2	0	31
40	30	1	0	0	1	1	2	1	1	2	1	1	4	2	2	0	32
23	27	31	19	0.61	3	1	1	1	1	2	2	1	4	3	2	0	34
70	12	11	0	0	1	2	1	1	1	1	1	1	4	3	2	0	33
35	36	19	12	0.63	1	1	1	2	1	3	2	1	4	3	2	0	33
57	7	49	18	0.37	1	1	1	1	4	3	2	1	4	3	2	0	28
34	15	24	19	0.79	1	2	1	1	1	1	2	1	4	3	2	0	32
31	40	90	21	0.23	1	2	1	1	1	3	2	1	4	3	2	0	32
33	50	5	0	0	3	1	1	3	1	3	1	1	4	3	2	0	5
42	1	4	0	0	3	2	1	1	1	1	1	1	4	3	2	0	30
41	20	18	13	0.72	3	1	1	1	2	3	2	2	4	3	2	0	32
64	72	4	0	0	1	2	1	1	4	4	1	1	4	3	2	0	33
56	12	3	3	1	1	2	1	1	3	1	2	1	4	2	2	0	32
44	16	3	0	0	3	2	1	1	1	1	1	1	4	2	2	0	30
44	55	5	0	0	1	1	2	1	1	3	1	1	4	1	2	0	31
41	20	62	22	0.35	1	2	1	1	1	3	2	1	4	3	2	0	30
26	26	7	3	0.43	3	2	1	1	1	2	2	1	4	3	2	0	30
63	10	10	6	0.6	1	2	1	1	4	1	2	1	4	3	2	0	30
36	4	2	1	0.5	1	2	1	1	1	1	2	1	4	2	2	0	31
73	15	1	1	1	1	1	1	1	3	1	2	1	4	2	2	0	30
71	34	2	1	0.5	3	2	1	1	3	3	2	1	4	4	2	0	31
17	90	90	27	0.3	1	1	1	1	1	3	2	1	4	3	2	0	31
45	11	7	2	0.29	3	2	1	1	3	1	2	1	3	3	2	0	30
29	50	7	6	0.86	1	1	1	1	1	3	2	1	4	3	2	0	30
48	11	1	1	1	3	2	1	1	4	4	2	1	4	2	2	0	28
47	23	12	12	1	3	1	1	1	3	2	2	1	4	3	2	0	28
31	21	22	0	0	1	2	1	1	1	2	1	1	4	3	2	0	29
43	20	90	26	0.29	1	1	1	1	1	3	2	1	4	3	2	0	30
31	18	2	1	0.5	3	2	1	1	1	1	2	1	4	2	2	0	29
47	10	14	5	0.36	1	2	1	1	3	1	2	1	4	3	2	0	28
80	19	37	16	0.43	3	1	1	1	4	1	2	2	4	3	2	1	10
40	18	2	1	0.5	1	2	1	1	2	3	2	2	4	2	2	0	29
45	30	4	2	0.5	1	2	1	1	3	2	2	1	4	3	2	0	24
33	24	1	0	0	3	2	1	1	1	2	1	1	4	2	2	0	21
43	13	7	4	0.57	1	2	1	1	1	4	2	1	4	3	2	0	11
55	11	2	0	0	3	2	1	1	1	1	1	1	4	2	2	0	20
47	45	16	2	0.13	1	1	1	1	3	3	2	1	4	3	2	0	29
55	26	48	2	0.04	1	2	1	1	4	2	2	1	4	3	2	0	33
51	9	39	2	0.05	3	2	1	1	4	1	2	1	4	3	2	0	28
45	23	19	3	0.16	1	1	1	1	4	2	2	1	4	3	2	0	29
77	28	1	0	0	1	1	1	2	4	4	1	1	4	2	2	0	27
49	22	20	5	0.25	3	2	1	2	3	2	2	1	4	3	2	0	26
45	18	6	0	0	3	2	1	1	3	3	1	1	4	3	2	0	25
27	20	1	1	1	1	2	1	1	1	1	2	1	4	2	2	0	25
43	21	1	0	0	3	2	1	2	1	2	1	1	4	2	2	0	24
32	18	3	3	1	1	2	1	1	1	1	2	1	4	2	2	0	24
51	15	11	0	0	1	2	1	1	1	1	1	1	4	3	2	0	25
34	11	3	3	1	1	2	1	1	1	1	2	1	4	2	2	0	24
47	47	4	0	0	2	1	1	1	3	3	1	1	4	3	2	0	24
51	17	2	0	0	3	2	1	2	3	3	1	1	4	2	2	0	24
61	15	3	2	0.67	1	2	1	1	3	1	2	1	4	2	2	0	23
21	44	35	9	0.26	1	2	1	1	1	3	2	1	4	3	2	0	23
23	18	19	6	0.32	3	2	1	1	1	1	2	1	4	3	2	0	22
39	17	8	5	0.63	1	1	1	1	1	1	2	1	4	3	2	0	23
39	50	1	0	0	1	2	1	1	1	3	1	1	4	2	2	0	20
25	70	48	17	0.35	3	2	1	1	1	3	2	1	4	3	2	0	27
58	14	37	5	0.14	1	1	1	1	4	3	2	2	4	3	2	0	22
33	28	2	2	1	3	2	1	1	1	2	2	1	4	2	2	0	23
51	19	2	1	0.5	1	2	1	1	3	1	2	1	4	2	2	0	21
66	12	36	22	0.61	3	1	1	1	4	3	2	1	4	3	2	0	23
55	20	2	0	0	1	2	1	1	1	1	1	1	4	2	2	0	27
48	18	7	0	0	3	2	1	1	3	3	1	1	4	3	2	0	23
10	3	37	1	0.03	1	2	1	1	1	1	2	1	4	3	2	0	21
42	9	9	1	0.11	3	2	1	1	1	1	2	1	4	3	2	0	19
54	37	2	1	0.5	1	2	1	1	3	3	2	1	4	1	2	0	21
44	25	1	0	0	1	2	1	2	1	2	1	1	4	2	2	0	20
31	30	1	0	0	1	2	1	1	1	2	1	1	4	2	2	0	21
64	6	4	3	0.75	1	1	1	1	4	1	2	1	4	3	2	0	21
51	52	8	4	0.5	3	1	1	1	3	3	2	1	4	3	2	0	19
63	20	2	0	0	1	1	1	1	1	1	1	1	4	2	2	0	21
67	40	2	0	0	1	1	1	3	3	3	1	1	4	2	2	0	20
73	31	1	0	0	1	2	1	1	3	3	1	1	4	2	2	0	19
44	25	20	0	0	1	1	1	1	1	2	1	1	4	3	2	0	20
46	14	3	0	0	1	2	1	1	3	3	1	1	4	2	2	0	18
64	17	4	0	0	1	2	1	1	1	1	1	1	4	1	2	0	17
63	5	54	2	0.04	1	2	1	1	4	1	2	1	4	3	2	0	17
52	52	11	2	0.18	1	2	1	2	3	3	2	1	4	3	2	0	18
33	20	49	16	0.33	3	2	1	1	1	3	2	1	4	3	2	0	17
57	17	53	10	0.19	1	1	1	1	4	1	2	1	4	3	2	0	19
28	15	26	8	0.31	1	1	1	1	1	3	2	1	4	3	2	0	18
30	8	23	5	0.22	1	1	1	1	1	1	2	1	4	3	2	0	18
25	24	2	0	0	1	2	1	1	1	3	1	1	4	2	2	0	11
54	25	12	3	0.25	1	2	1	2	3	2	2	1	4	3	2	0	16
38	20	71	36	0.51	1	1	1	1	1	3	2	1	4	3	2	0	19
25	30	18	7	0.39	1	2	1	1	1	2	2	1	4	3	2	0	18
23	28	1	0	0	1	2	2	1	1	2	1	1	4	2	2	0	17
18	20	18	3	0.17	3	2	1	1	1	1	2	1	4	2	2	0	16
52	40	7	1	0.14	1	2	1	1	4	4	2	1	4	3	2	0	17
49	36	1	0	0	3	2	1	1	2	2	1	1	4	2	2	0	11
65	25	16	2	0.13	2	2	1	1	4	2	2	1	4	3	2	0	15
37	29	6	0	0	3	2	1	1	1	2	1	1	4	3	2	0	17
29	35	22	8	0.36	1	2	1	1	1	2	2	1	4	3	2	0	14
44	25	59	3	0.05	1	1	1	1	1	2	2	1	4	3	1	0	15
72	40	2	0	0	3	2	1	1	3	3	1	1	4	2	2	0	14
72	50	15	4	0.27	1	1	1	1	3	3	2	1	4	3	2	0	16
33	58	13	1	0.08	1	2	2	1	1	3	2	1	2	3	2	0	13
26	15	10	4	0.4	1	2	1	1	1	1	2	1	4	3	2	0	11
66	25	2	0	0	3	2	1	1	3	3	1	1	4	2	2	0	9
15	59	2	0	0	1	2	1	3	1	3	1	1	4	2	2	0	12
29	17	4	1	0.25	3	1	1	1	1	3	2	1	4	2	2	0	13
47	46	4	0	0	3	1	2	1	3	3	1	1	4	3	2	0	13
44	11	48	23	0.48	1	2	1	1	1	1	2	1	4	3	2	0	12
26	28	2	0	0	3	2	1	1	1	2	1	1	4	2	2	0	12
33	18	3	0	0	1	2	1	1	1	3	1	1	4	2	2	0	15
32	34	11	5	0.45	1	2	1	1	1	2	2	1	4	4	2	0	12
60	9	7	3	0.43	3	1	1	1	4	3	2	1	4	2	2	0	15
60	18	25	16	0.64	1	1	1	1	4	3	2	1	4	3	2	0	14
47	45	2	0	0	1	2	2	1	3	3	1	1	4	2	2	0	18
47	6	1	0	0	2	2	1	2	1	1	1	1	4	2	2	0	17
40	40	28	9	0.32	1	2	1	1	1	3	2	1	4	3	2	0	13
31	21	17	15	0.88	1	1	1	1	1	3	2	1	4	3	2	0	12
32	45	2	2	1	3	2	1	1	1	3	2	1	4	3	2	0	13
72	4	75	2	0.03	1	1	1	1	4	1	2	1	4	3	2	0	12
71	44	1	1	1	1	2	1	1	3	3	2	1	4	4	2	0	11
32	4	56	4	0.07	3	1	1	2	1	3	2	1	4	3	2	0	10
54	38	90	13	0.14	1	1	1	1	4	3	2	2	4	2	2	0	11
52	45	2	0	0	1	1	1	1	3	3	1	1	4	2	2	0	11
47	37	20	9	0.45	3	1	1	3	4	4	2	1	4	3	2	0	11
61	6	12	1	0.08	3	2	1	1	4	1	2	1	4	3	2	0	11
48	10	15	4	0.27	1	2	1	1	3	1	2	1	4	3	2	0	10
33	11	30	18	0.6	1	2	1	1	1	3	2	1	4	3	2	0	11
25	39	14	12	0.86	1	2	1	1	1	2	2	1	4	3	2	0	11
44	1	3	1	0.33	3	2	1	2	1	1	2	1	4	2	2	0	8
54	13	5	3	0.6	3	2	1	1	3	1	2	1	4	3	2	0	10
49	28	3	3	1	3	2	1	1	3	3	2	1	4	2	2	0	9
69	13	20	7	0.35	3	1	1	1	4	3	2	1	4	3	2	0	9
41	10	15	3	0.2	1	2	1	1	1	1	2	1	4	3	2	0	10
47	69	27	2	0.07	1	1	1	1	3	3	2	1	4	3	2	0	11
49	60	43	24	0.56	3	1	1	1	4	3	2	1	4	3	2	0	7
62	15	3	0	0	1	2	1	1	3	3	1	1	4	2	2	0	10
47	20	1	0	0	1	1	2	1	4	4	1	1	4	2	2	0	11
70	20	4	0	0	3	2	1	1	1	1	1	1	4	3	2	0	11
76	22	1	0	0	1	1	1	1	2	2	1	1	4	2	2	0	7
42	17	1	0	0	1	2	1	1	1	1	1	1	4	4	2	0	6
57	14	1	1	1	1	2	1	1	3	1	2	1	4	2	2	0	10
49	18	13	1	0.08	3	2	1	2	4	4	2	1	4	3	2	0	9
73	41	44	16	0.36	3	2	1	1	4	4	2	1	4	3	2	0	7
32	26	78	20	0.26	1	2	1	1	1	2	2	1	4	3	2	0	9
34	9	33	2	0.06	3	2	1	1	1	1	2	1	4	3	2	0	6
39	10	27	4	0.15	1	2	1	1	1	1	2	1	4	3	2	0	9
44	28	34	15	0.44	1	2	1	1	1	3	2	1	4	3	2	0	10
45	22	6	4	0.67	1	1	1	1	3	2	2	1	4	3	2	0	10
55	12	4	1	0.25	3	2	1	1	3	1	2	1	4	3	2	0	9
63	26	10	7	0.7	3	2	1	1	3	3	2	1	4	3	2	0	5
72	56	1	0	0	1	1	1	1	3	3	1	1	4	2	2	0	7
30	16	2	0	0	1	2	1	1	1	1	1	1	4	2	2	0	6
60	14	42	6	0.14	1	1	1	1	4	1	2	1	4	3	2	0	9
51	49	90	40	0.44	1	1	1	2	4	4	2	1	4	3	2	0	9
27	38	90	20	0.22	1	2	1	1	1	2	2	1	4	3	2	0	5
39	32	90	15	0.17	1	2	1	1	1	2	2	1	4	3	2	0	5
49	25	11	10	0.91	1	2	1	1	4	2	2	1	4	3	2	0	12
46	29	13	8	0.62	3	1	1	1	4	2	2	1	4	3	2	0	4
27	18	8	5	0.63	1	2	1	1	1	1	2	1	4	3	2	0	5
44	8	23	13	0.57	1	1	1	1	1	3	2	1	4	3	2	0	5
40	22	37	3	0.08	1	1	1	1	1	2	2	1	4	3	2	0	5
26	17	12	6	0.5	1	2	1	1	1	3	2	1	4	3	2	0	8
34	9	34	2	0.06	3	2	1	1	1	1	2	1	4	3	2	0	13
30	21	13	8	0.62	1	2	1	1	1	2	2	1	4	3	2	0	5
34	91	29	18	0.62	3	2	1	1	1	4	2	1	4	3	2	0	4
40	14	1	1	1	2	2	1	1	1	3	2	1	4	2	2	0	10
63	28	19	12	0.63	1	2	1	1	4	3	2	1	4	3	2	0	2
50	15	4	1	0.25	3	2	1	1	3	1	2	1	4	3	2	0	7
31	14	28	8	0.29	3	1	1	1	1	1	2	1	4	3	2	0	7
36	59	5	4	0.8	1	1	1	2	1	3	2	1	4	3	2	0	10
30	49	1	1	1	1	1	1	1	1	3	2	1	4	2	2	0	6
50	19	2	0	0	1	2	1	1	1	1	1	1	4	2	2	0	5
33	18	3	1	0.33	3	2	1	1	1	1	2	1	4	2	2	0	3
22	44	48	7	0.15	1	1	1	1	1	3	2	1	4	3	2	0	6
46	19	23	4	0.17	1	2	1	2	4	1	2	1	4	3	2	0	5
35	35	35	4	0.11	1	1	1	1	1	2	2	1	4	3	2	0	6
44	15	9	6	0.67	3	2	1	1	1	1	2	1	4	3	2	0	1
51	15	2	1	0.5	1	1	1	1	3	3	2	1	4	2	2	0	4
69	7	16	2	0.13	1	1	1	1	4	3	2	1	4	3	2	0	4
29	3	40	9	0.23	1	1	1	1	1	1	2	1	4	3	2	0	4
49	15	7	3	0.43	1	2	1	1	3	1	2	1	4	3	2	0	5
28	25	1	0	0	1	2	2	1	1	2	1	1	4	2	2	0	4
32	6	5	0	0	1	1	1	1	1	1	1	1	4	3	2	0	3
59	32	4	0	0	1	1	1	1	2	2	1	1	4	3	2	0	6
41	21	33	21	0.64	3	1	1	1	1	2	2	1	4	3	2	0	3
50	45	50	21	0.42	1	1	1	1	4	3	2	1	4	3	2	0	1
27	22	27	20	0.74	3	2	1	1	1	3	2	1	4	3	2	0	2
57	35	27	4	0.15	3	1	1	1	4	3	2	1	4	3	2	0	4
50	12	10	4	0.4	3	1	1	1	4	3	2	1	4	3	2	0	2
77	15	1	0	0	1	2	1	2	1	1	1	1	4	2	2	0	30
17	40	5	4	0.8	1	2	1	1	1	2	2	1	4	3	2	0	44
30	12	2	0	0	1	2	1	1	1	1	1	1	4	2	2	0	76
44	17	2	0	0	2	2	1	1	1	3	1	1	4	2	2	0	80
31	12	12	10	0.83	1	2	1	1	1	1	2	1	4	3	2	0	82
28	35	16	15	0.94	1	1	1	2	1	2	2	1	4	3	2	0	80
28	150	1	0	0	1	2	2	3	2	4	1	2	4	3	2	1	52
53	17	1	0	0	1	2	1	1	3	3	1	1	4	2	2	0	75
52	36	2	1	0.5	1	2	1	2	3	3	2	1	4	2	2	0	74
52	30	9	1	0.11	1	1	1	1	3	2	2	1	4	3	2	0	73
68	5	19	6	0.32	1	2	1	1	4	3	2	1	4	3	2	0	72
38	8	30	10	0.33	1	1	1	2	1	3	2	1	4	3	2	0	76
61	19	22	2	0.09	1	1	1	2	4	3	2	1	4	3	2	0	82
34	7	5	0	0	3	2	1	1	1	1	1	1	4	3	2	0	83
48	11	5	2	0.4	1	1	1	1	3	1	2	1	4	3	2	0	83
41	12	3	3	1	1	1	1	1	1	3	2	1	4	2	2	0	69
34	12	1	0	0	1	2	1	1	1	3	1	1	4	2	2	0	67
41	25	11	4	0.36	1	2	1	2	1	2	2	1	4	3	2	0	62
54	9	2	0	0	1	2	1	1	1	1	1	1	4	2	2	0	66
33	15	1	0	0	1	2	1	1	1	1	1	1	4	2	2	0	5
52	40	1	0	0	1	2	1	1	2	2	1	1	4	2	2	0	62
83	66	14	9	0.64	1	1	1	3	4	4	2	1	2	3	2	1	22
31	35	3	3	1	1	2	1	3	1	2	2	1	4	2	2	0	65
62	62	4	0	0	1	2	1	1	3	3	1	1	4	3	2	0	69
59	12	19	4	0.21	2	2	1	3	4	3	2	1	4	3	2	1	44
45	29	21	9	0.43	1	1	1	1	4	2	2	1	4	3	2	0	9
55	24	23	8	0.35	1	1	1	2	4	3	2	1	4	3	2	0	60
47	15	1	0	0	1	1	1	1	1	1	1	1	4	2	2	0	62
64	15	12	7	0.58	1	2	1	1	3	3	2	1	4	3	2	0	61
52	10	1	0	0	1	2	1	2	1	1	1	1	4	2	2	0	36
50	23	56	12	0.21	1	2	1	1	4	2	2	1	4	3	2	0	64
32	24	71	19	0.27	3	2	1	1	1	3	2	1	4	3	2	0	63
19	11	25	10	0.4	1	2	1	2	1	3	2	1	2	3	2	0	68
41	15	8	0	0	1	2	1	1	1	1	1	1	4	3	2	0	66
47	30	6	4	0.67	1	1	1	2	4	3	2	1	4	3	2	0	66
37	43	5	5	1	1	2	1	2	1	3	2	1	4	3	2	0	63
40	12	4	3	0.75	1	2	1	1	1	1	2	1	4	3	2	0	67
52	44	3	2	0.67	1	1	1	3	3	3	2	1	4	2	2	1	14
58	27	17	1	0.06	1	2	1	1	3	3	2	1	4	3	2	0	43
35	12	12	8	0.67	1	1	1	1	1	3	2	1	4	3	2	0	55
45	18	1	1	1	1	2	1	1	3	1	2	1	4	2	2	0	59
87	20	78	4	0.05	1	2	1	1	4	3	2	1	4	3	2	0	56
49	17	2	0	0	1	2	1	1	1	1	1	1	4	2	2	0	51
41	13	19	2	0.11	3	2	1	2	1	3	2	1	2	3	2	0	54
38	21	1	0	0	1	2	1	1	1	2	1	1	4	2	2	0	54
57	22	22	18	0.82	1	1	1	2	4	3	2	1	4	3	2	0	59
35	12	18	2	0.11	2	2	1	1	1	1	2	1	4	3	2	0	55
38	30	14	12	0.86	1	2	1	2	1	2	2	1	4	3	2	0	55
29	20	25	11	0.44	1	1	1	2	1	1	2	1	4	3	2	0	56
27	27	7	4	0.57	1	2	1	1	1	2	2	1	4	3	2	0	54
35	29	10	3	0.3	1	2	1	1	1	2	2	1	4	3	2	0	55
46	11	7	5	0.71	1	2	1	2	3	1	2	1	4	4	2	0	50
23	28	2	1	0.5	1	2	1	1	1	2	2	1	4	2	2	0	4
39	22	5	1	0.2	1	2	1	1	1	2	2	1	4	3	2	0	51
50	19	12	12	1	1	1	1	1	3	3	2	1	4	3	2	0	48
24	75	1	0	0	1	1	1	1	1	3	1	1	4	2	2	0	55
39	30	1	0	0	2	2	2	1	1	2	1	1	4	2	2	0	52
13	21	8	0	0	1	2	1	2	1	2	1	1	3	4	2	0	55
18	80	5	0	0	3	2	1	3	1	3	1	1	4	3	2	0	48
23	40	7	6	0.86	1	2	1	1	1	3	2	1	4	3	2	0	53
42	21	1	0	0	1	2	1	1	1	3	1	1	4	2	2	0	44
50	17	11	2	0.18	1	2	1	2	3	3	2	1	4	3	2	0	44
41	31	17	0	0	1	2	1	2	1	2	1	1	4	3	2	0	43
60	16	5	0	0	1	2	1	1	3	3	1	1	4	3	2	0	45
58	59	2	0	0	1	2	2	1	3	3	1	1	4	3	2	0	41
35	11	61	17	0.28	1	2	1	1	1	1	2	1	4	3	2	0	44
46	50	3	0	0	2	2	2	1	3	3	1	1	4	2	2	0	47
21	30	17	7	0.41	3	2	1	1	1	3	2	1	4	3	2	0	38
70	6	34	8	0.24	1	1	1	1	3	3	2	1	4	3	2	0	47
71	14	8	7	0.88	1	1	1	1	3	1	2	1	4	3	2	0	46
33	17	58	17	0.29	1	2	1	1	1	3	2	1	4	3	2	0	45
51	15	5	4	0.8	1	1	1	1	3	3	2	1	3	3	2	0	42
71	30	1	0	0	1	1	1	3	2	2	1	1	4	2	2	0	43
26	6	17	8	0.47	1	2	1	1	1	1	2	1	4	3	2	0	42
54	20	2	0	0	1	2	1	1	3	3	1	1	4	2	2	0	46
61	14	1	0	0	1	2	1	1	3	3	1	1	4	2	2	0	45
49	12	1	0	0	1	1	1	1	3	3	1	1	4	2	2	0	45
25	2	2	2	1	3	2	1	1	1	1	2	1	4	2	2	0	41
38	27	10	0	0	1	2	1	1	1	2	1	1	4	3	2	0	38
42	13	7	7	1	1	2	1	1	1	1	2	1	4	3	2	0	36
42	39	5	0	0	1	2	1	2	1	2	1	1	4	3	2	0	45
23	45	66	18	0.27	1	2	1	1	1	3	2	1	4	3	2	0	37
25	30	1	0	0	1	2	1	3	1	3	1	1	4	2	2	0	42
37	30	3	0	0	1	2	1	3	1	2	1	1	4	2	2	0	36
54	23	2	0	0	1	2	1	1	2	2	1	1	2	2	2	0	37
45	11	21	0	0	1	1	1	1	1	1	1	1	4	3	2	0	38
63	90	27	4	0.15	1	2	1	2	4	4	2	1	4	3	2	0	38
53	24	90	31	0.34	1	2	1	1	4	3	2	1	4	3	2	0	39
46	23	5	4	0.8	1	1	1	1	4	2	2	1	4	4	2	0	37
56	10	32	6	0.19	3	2	1	2	4	3	2	1	4	3	2	0	37
58	12	5	0	0	1	1	1	2	3	3	1	1	4	3	2	0	30
57	30	6	3	0.5	1	1	1	3	4	4	2	1	4	3	2	0	34
33	13	30	7	0.23	2	2	1	1	1	1	2	1	4	3	2	0	30
29	45	1	1	1	1	1	1	2	1	3	2	1	4	3	2	0	33
28	27	2	1	0.5	1	2	1	1	1	2	2	1	4	2	2	0	33
44	12	1	1	1	1	2	1	1	1	1	2	1	4	2	2	0	32
53	10	3	0	0	1	2	1	1	3	3	1	1	4	2	2	0	31
42	8	1	0	0	1	2	1	1	1	1	1	1	4	2	2	0	32
39	25	10	0	0	1	2	1	2	1	2	1	1	4	3	2	0	30
72	11	12	3	0.25	1	2	1	1	3	1	2	1	2	3	2	0	31
41	40	13	4	0.31	1	1	1	1	1	2	2	1	4	3	2	0	30
68	15	16	0	0	1	2	1	2	3	3	1	1	4	3	2	0	33
62	20	1	0	0	1	2	1	1	1	1	1	1	4	2	2	0	32
34	25	2	2	1	1	2	1	1	1	3	2	1	4	2	2	0	27
15	12	7	1	0.14	1	2	1	2	1	1	2	1	4	1	2	0	34
41	14	6	0	0	1	2	1	1	1	1	1	1	4	1	2	0	32
39	15	3	0	0	1	2	1	1	1	1	1	1	4	2	2	0	29
57	10	2	1	0.5	1	2	1	1	4	4	2	1	4	2	2	0	33
49	8	48	3	0.06	1	2	1	2	4	1	2	1	4	3	2	0	24
52	7	4	2	0.5	1	2	1	1	3	1	2	1	4	3	2	0	7
15	18	21	12	0.57	1	2	1	1	1	1	2	1	4	3	2	0	53
72	27	1	0	0	1	2	2	2	2	2	1	1	2	2	2	0	29
47	11	15	0	0	1	2	1	2	3	3	1	1	4	3	2	0	34
57	16	40	4	0.1	1	2	1	1	4	3	2	1	4	3	2	0	26
30	18	43	21	0.49	1	2	1	1	1	3	2	1	4	3	2	0	11
48	50	21	2	0.1	1	2	1	1	4	3	2	1	4	3	2	0	19
83	90	7	0	0	1	2	1	4	4	4	1	1	4	3	2	0	18
56	77	1	0	0	1	1	1	3	4	3	1	2	4	2	2	0	14
67	15	2	0	0	1	2	1	1	1	1	1	1	4	1	2	0	23
16	40	14	11	0.79	1	2	1	2	1	3	2	1	3	3	2	0	32
51	13	73	23	0.32	1	1	1	1	4	3	2	1	4	3	2	0	17
41	100	5	0	0	1	1	2	3	1	3	1	1	4	3	2	0	14
69	53	2	0	0	1	2	1	3	3	3	1	1	4	2	2	0	7
73	6	17	3	0.18	1	2	1	1	4	4	2	1	4	3	2	0	6
57	55	3	2	0.67	1	1	1	1	3	3	2	1	4	2	2	0	11
64	65	38	25	0.66	1	1	1	3	4	3	2	1	4	3	2	0	9
35	14	31	15	0.48	1	2	1	1	1	1	2	1	4	3	2	0	3
74	55	10	5	0.5	1	2	1	3	3	3	2	1	4	3	2	0	3
22	25	90	19	0.21	1	2	1	3	1	3	2	1	4	3	2	0	8
60	40	1	1	1	1	2	1	1	3	3	2	1	4	2	2	0	7
48	27	1	0	0	1	2	1	3	2	2	1	1	4	2	2	0	6
43	9	7	3	0.43	3	2	1	1	1	1	2	1	4	3	2	0	7
41	5	2	0	0	1	2	1	1	1	1	1	1	4	2	2	0	57
40	12	9	0	0	2	2	1	1	1	3	1	1	4	3	2	0	32
34	22	3	0	0	1	2	2	2	1	2	1	1	4	2	2	0	72
63	9	1	0	0	1	2	1	1	1	1	1	1	4	2	2	0	62
46	15	71	19	0.27	2	2	1	1	4	1	2	1	4	1	2	0	81
55	5	1	0	0	1	2	1	1	1	1	1	1	3	2	2	0	81
44	12	5	0	0	1	2	1	1	1	1	1	1	4	3	2	0	82
36	40	4	0	0	1	2	1	1	1	2	1	1	4	3	2	0	83
24	19	8	4	0.5	1	2	1	1	1	1	2	1	4	3	2	0	82
33	40	22	0	0	1	2	1	1	1	2	1	1	4	3	2	0	79
32	4	2	0	0	1	2	1	1	1	1	1	1	4	2	2	0	80
26	27	14	7	0.5	1	2	1	1	1	2	2	1	3	3	2	0	36
49	20	1	1	1	1	2	1	1	3	1	2	1	4	2	2	0	78
48	3	1	0	0	1	2	1	1	1	1	1	1	4	2	2	0	83
58	24	1	0	0	1	2	1	1	2	2	1	1	4	2	2	0	83
42	19	3	0	0	1	2	1	1	1	1	1	1	4	2	2	0	82
38	27	9	1	0.11	1	2	1	1	1	3	2	1	4	3	2	0	79
77	25	8	0	0	1	2	2	1	2	2	1	1	4	3	2	0	79
42	15	1	0	0	1	2	1	1	1	1	1	1	4	2	2	0	73
32	15	1	0	0	1	2	1	1	1	1	1	1	4	2	2	0	76
52	24	6	0	0	1	2	1	1	2	2	1	1	4	3	2	0	5
20	47	2	0	0	1	2	1	1	1	3	1	1	4	2	2	0	73
45	25	44	6	0.14	1	1	1	1	4	3	2	1	4	3	2	0	74
29	23	6	0	0	1	2	1	1	1	2	1	1	4	3	2	0	72
65	20	4	0	0	1	2	1	1	1	1	1	1	2	3	2	0	81
54	30	2	0	0	1	2	1	1	2	2	1	1	4	2	2	0	78
58	42	4	0	0	1	1	1	1	3	3	1	1	3	3	2	0	76
38	20	33	10	0.3	1	2	1	2	1	3	2	1	4	3	2	0	76
48	13	1	0	0	1	2	1	2	3	3	1	1	4	2	2	0	79
52	38	1	0	0	2	2	1	1	2	2	1	1	4	2	2	0	71
26	7	11	2	0.18	1	2	1	1	1	1	2	1	4	3	2	0	72
43	30	1	1	1	3	2	1	4	4	4	2	1	4	2	2	0	74
53	40	3	0	0	1	2	1	1	3	3	1	1	4	2	2	0	76
42	26	11	0	0	1	2	1	1	1	2	1	1	4	3	2	0	72
55	35	1	0	0	1	2	2	2	2	2	1	1	4	2	2	0	81
78	30	1	0	0	3	2	1	1	3	3	1	1	4	2	2	1	50
52	65	1	0	0	1	2	1	2	3	3	1	1	4	2	2	0	75
47	10	1	0	0	1	2	1	1	1	1	1	1	4	2	2	0	69
57	15	2	0	0	1	2	1	1	3	3	1	1	4	2	2	0	69
21	22	55	14	0.25	1	2	1	1	1	3	2	1	4	3	2	0	69
47	17	1	1	1	1	2	1	1	3	1	2	1	4	2	2	0	79
53	75	1	0	0	3	2	1	2	4	4	1	2	4	2	2	0	60
57	50	1	0	0	2	2	1	1	3	3	1	1	4	2	2	0	70
47	24	1	0	0	1	1	1	1	2	2	1	1	4	2	2	0	73
37	18	1	0	0	1	1	2	1	1	1	1	1	4	2	2	0	74
58	26	2	0	0	1	2	1	1	2	2	1	1	4	2	2	0	70
46	28	3	0	0	1	2	1	1	2	2	1	1	4	2	2	0	76
59	43	1	0	0	1	2	1	2	4	4	1	1	4	2	2	0	69
34	30	36	0	0	1	2	1	2	1	3	1	1	4	3	2	0	71
54	38	36	6	0.17	1	2	1	1	4	2	2	1	4	3	2	0	66
42	25	27	5	0.19	1	2	1	2	1	2	2	1	4	3	2	0	70
69	14	47	27	0.57	1	2	1	1	4	3	2	1	4	1	2	0	67
44	13	5	1	0.2	1	2	1	1	1	3	2	1	4	3	2	0	66
50	65	1	0	0	1	2	1	1	3	3	1	1	4	2	2	0	64
26	2	2	0	0	1	2	1	1	1	1	1	1	4	2	2	0	70
61	12	1	0	0	1	2	1	1	1	1	1	1	4	2	2	0	64
47	21	12	3	0.25	1	2	1	2	4	2	2	1	4	3	2	0	66
73	12	3	1	0.33	1	2	1	2	3	1	2	1	4	2	2	0	67
20	20	19	4	0.21	1	2	1	2	1	1	2	1	4	3	2	0	65
49	34	7	0	0	1	2	1	1	2	2	1	1	4	3	2	0	71
52	30	3	0	0	3	2	1	3	4	3	1	2	4	2	2	0	26
61	10	6	4	0.67	1	2	1	1	3	1	2	1	4	3	2	0	66
43	15	8	3	0.38	1	1	1	1	1	1	2	1	4	3	2	0	69
51	10	1	0	0	1	2	1	1	1	1	1	1	4	2	2	0	68
38	70	2	0	0	1	1	2	2	1	3	1	1	4	2	2	0	70
41	27	1	1	1	1	1	1	1	1	2	2	1	4	2	2	0	61
28	15	7	3	0.43	1	2	1	1	1	1	2	1	4	3	2	0	59
63	35	1	0	0	1	1	1	1	2	2	1	1	4	2	2	0	66
42	73	1	0	0	2	2	1	1	1	3	1	1	4	1	2	0	67
92	28	1	0	0	1	2	1	3	3	3	1	1	4	2	2	0	69
55	8	10	3	0.3	1	2	1	2	4	1	2	1	4	3	2	0	70
45	10	1	0	0	1	2	1	1	1	1	1	1	4	2	2	0	65
30	30	18	12	0.67	1	2	1	1	1	2	2	1	4	3	2	0	63
46	33	4	0	0	1	1	1	1	2	2	1	1	4	3	2	0	64
39	15	1	0	0	1	2	1	1	1	1	1	1	4	2	2	0	63
36	13	1	0	0	1	2	1	1	1	1	1	1	4	2	2	0	65
45	12	3	1	0.33	1	2	1	1	3	3	2	1	4	2	2	0	71
51	10	4	0	0	2	2	1	1	1	1	1	1	2	3	2	0	63
65	17	1	0	0	1	2	1	1	1	1	1	1	4	2	2	0	66
40	45	5	0	0	2	2	1	1	1	3	1	1	4	3	2	0	63
51	20	3	0	0	1	2	1	1	3	3	1	1	4	2	2	0	63
39	18	25	7	0.28	3	1	1	1	1	1	2	1	4	3	2	0	36
48	20	1	0	0	2	2	1	1	1	1	1	1	4	2	2	0	59
37	31	1	0	0	1	1	1	1	1	2	1	1	4	2	2	0	60
75	22	5	0	0	1	1	1	2	2	2	1	1	4	3	2	0	66
47	15	2	0	0	1	2	1	1	1	1	1	1	4	2	2	0	67
41	11	1	0	0	1	2	1	1	1	1	1	1	4	2	2	0	63
50	40	3	0	0	1	2	1	1	2	2	1	1	4	2	2	0	62
78	23	1	0	0	1	1	1	1	4	4	1	1	4	2	2	0	60
15	27	9	8	0.89	1	2	1	1	1	2	2	1	4	3	2	0	62
40	30	17	7	0.41	1	2	2	1	1	2	2	1	4	3	2	0	57
56	14	18	4	0.22	1	2	1	1	3	3	2	1	4	3	2	0	62
27	50	1	0	0	1	2	1	2	1	3	1	1	4	2	2	0	66
46	10	1	0	0	1	2	1	1	1	1	1	1	4	2	2	0	54
45	8	24	4	0.17	1	2	1	1	4	1	2	1	4	3	2	0	59
40	35	6	4	0.67	1	2	1	1	1	2	2	1	4	3	2	0	60
35	14	1	0	0	1	2	1	1	1	1	1	1	4	2	2	0	57
32	7	3	0	0	3	1	1	1	1	1	1	1	4	2	2	0	57
45	16	3	0	0	1	2	1	1	1	1	1	1	4	2	2	0	65
83	22	6	6	1	1	2	1	1	4	3	2	1	4	3	2	0	57
27	20	44	18	0.41	1	2	1	1	1	1	2	1	4	3	2	0	42
22	14	3	3	1	1	2	1	1	1	3	2	1	4	2	2	0	55
74	46	35	0	0	2	2	1	2	3	3	1	1	4	3	2	0	54
76	20	1	0	0	1	2	1	1	1	1	1	1	4	2	2	0	61
37	32	52	16	0.31	1	2	1	1	1	2	2	1	4	3	2	0	69
40	30	13	2	0.15	1	2	1	1	1	3	2	1	4	3	2	0	58
46	10	3	0	0	1	2	1	1	1	1	1	1	4	2	2	0	60
49	26	1	1	1	1	1	1	2	4	2	2	1	4	2	2	0	54
37	18	3	0	0	1	2	1	1	1	3	1	1	4	2	2	0	56
41	15	8	8	1	3	1	1	1	1	3	2	1	4	3	2	0	7
47	17	1	1	1	1	2	1	1	3	1	2	1	4	2	2	0	54
53	12	11	1	0.09	2	2	1	1	3	1	2	1	4	3	2	0	56
14	18	54	11	0.2	1	2	1	2	1	3	2	1	4	3	2	0	51
45	19	7	1	0.14	2	2	1	1	3	3	2	1	4	3	2	0	52
56	13	3	0	0	1	2	1	1	1	1	1	1	4	2	2	0	54
54	70	1	0	0	2	2	2	2	3	3	1	1	4	2	2	0	50
53	10	3	0	0	1	1	1	1	1	1	1	1	4	2	2	0	60
55	15	1	0	0	2	2	1	1	1	1	1	1	4	2	2	0	56
58	11	1	0	0	1	2	1	1	1	1	1	1	4	2	2	0	50
53	19	2	0	0	1	1	2	1	1	1	1	1	4	2	2	0	52
80	32	1	0	0	1	2	1	1	2	2	1	1	4	2	2	0	59
50	22	2	1	0.5	1	2	1	1	3	2	2	1	4	2	2	0	58
38	12	1	0	0	1	2	1	1	1	1	1	1	4	2	2	0	55
76	79	1	0	0	1	1	1	1	3	3	1	1	4	2	2	0	53
55	6	5	1	0.2	1	1	1	1	4	1	2	1	4	3	2	0	57
66	9	8	0	0	1	2	1	1	1	1	1	1	4	3	2	0	56
71	41	1	0	0	1	1	1	1	3	3	1	1	4	2	2	0	55
39	32	3	0	0	1	2	2	1	1	2	1	1	4	2	2	0	57
41	25	1	0	0	2	2	1	2	1	2	1	1	4	2	2	0	52
44	12	4	0	0	1	2	1	1	1	1	1	1	4	3	2	0	51
32	18	3	0	0	1	2	1	2	1	1	1	1	4	2	2	0	54
39	18	4	2	0.5	1	2	2	2	1	1	2	1	4	2	2	0	55
46	12	3	0	0	2	2	1	1	1	1	1	1	4	2	2	0	52
53	8	1	0	0	1	2	1	2	3	3	1	1	4	2	2	0	33
30	6	10	1	0.1	1	1	1	1	1	3	2	1	4	3	2	0	51
22	28	2	0	0	1	2	1	2	1	2	1	1	4	2	2	0	52
65	18	3	0	0	1	1	1	1	3	3	1	1	4	2	2	0	54
28	27	6	1	0.17	1	1	1	1	1	2	2	1	4	3	2	0	59
24	60	12	0	0	1	2	1	2	1	3	1	1	4	3	2	0	58
44	12	6	1	0.17	1	1	1	1	1	1	2	1	4	3	2	0	58
21	11	5	3	0.6	1	2	1	1	1	1	2	1	4	3	2	0	24
32	55	2	0	0	2	2	1	2	1	3	1	1	4	2	2	0	53
39	75	19	0	0	2	2	1	1	1	3	1	1	4	3	2	0	54
56	52	2	0	0	1	2	2	1	3	3	1	1	4	2	2	0	57
12	25	15	14	0.93	1	1	1	1	1	3	2	1	4	3	2	0	50
29	11	3	0	0	1	2	1	1	1	1	1	1	4	2	2	0	55
59	22	9	3	0.33	1	2	1	1	3	2	2	1	4	3	2	0	48
26	85	13	12	0.92	1	2	1	3	1	4	2	1	4	3	2	0	54
41	8	2	1	0.5	2	2	1	1	1	1	2	1	4	2	2	0	53
57	13	1	1	1	1	1	1	1	3	1	2	1	4	2	2	0	52
23	18	4	1	0.25	1	2	1	1	1	3	2	1	4	3	2	0	51
52	11	8	2	0.25	1	1	1	2	3	1	2	1	4	3	2	0	51
43	12	4	0	0	3	1	1	1	1	1	1	1	4	3	2	0	50
37	12	1	0	0	1	2	1	1	1	1	1	1	4	2	2	0	53
34	23	23	0	0	1	2	1	1	1	2	1	1	4	3	2	0	55
28	19	14	4	0.29	2	2	1	1	1	1	2	1	4	3	2	0	50
47	40	4	1	0.25	1	1	1	3	4	2	2	1	4	3	2	0	57
31	57	2	0	0	1	2	1	1	1	3	1	1	3	2	2	0	52
47	10	5	0	0	1	2	1	1	1	1	1	1	4	3	2	0	52
59	20	4	0	0	1	2	1	1	1	1	1	1	4	3	2	0	58
54	12	20	0	0	1	2	1	1	3	3	1	1	4	3	2	0	55
34	22	2	1	0.5	1	2	1	1	1	2	2	1	4	2	2	0	50
35	7	1	0	0	1	2	1	1	1	1	1	1	4	2	2	0	49
55	20	3	1	0.33	1	2	1	1	3	3	2	1	4	2	2	0	56
14	32	4	0	0	1	2	2	1	1	2	1	1	4	2	2	0	41
50	10	31	1	0.03	1	2	1	2	4	1	2	1	4	3	2	0	54
22	22	5	0	0	1	1	1	1	1	2	1	1	4	3	2	0	49
38	70	22	3	0.14	1	2	1	1	1	3	2	1	4	3	2	0	58
52	32	5	0	0	1	2	1	1	2	2	1	1	4	3	2	0	37
37	11	1	0	0	2	2	1	1	1	1	1	1	4	2	2	0	52
51	13	6	0	0	1	1	1	1	1	1	1	1	4	3	2	0	49
32	30	14	0	0	1	2	1	1	1	2	1	1	4	3	2	0	50
45	10	5	0	0	1	1	1	1	1	1	1	1	4	3	2	0	55
68	10	2	0	0	2	2	1	1	1	1	1	1	4	2	2	0	52
52	14	1	0	0	1	2	1	1	1	1	1	1	4	2	2	0	51
32	36	1	0	0	1	2	1	1	1	2	1	1	4	2	2	0	50
39	54	56	34	0.61	1	1	1	1	1	3	2	1	4	3	2	0	50
25	41	3	3	1	1	2	1	1	1	3	2	1	4	2	2	0	51
63	31	4	0	0	1	2	2	1	2	2	1	1	4	3	2	0	51
32	24	39	25	0.64	1	1	1	1	1	2	2	1	4	3	2	0	46
64	13	1	0	0	1	2	1	2	1	1	1	1	4	2	2	0	49
49	14	7	0	0	1	2	1	2	1	1	1	1	4	3	2	0	47
50	15	1	0	0	1	1	1	1	1	1	1	1	4	2	2	0	46
55	13	2	0	0	1	2	1	1	1	1	1	1	4	2	2	0	48
43	25	10	0	0	1	1	1	1	1	2	1	1	4	3	2	0	49
27	60	19	11	0.58	1	2	1	1	1	3	2	1	3	3	2	0	49
36	35	3	0	0	1	2	1	1	1	2	1	1	4	2	2	0	49
38	19	1	1	1	1	2	1	1	1	1	2	1	4	2	2	0	45
60	13	8	5	0.63	1	2	1	1	4	3	2	1	4	3	2	0	47
49	10	2	0	0	1	2	1	1	1	1	1	1	4	2	2	0	47
52	2	6	0	0	1	2	1	1	1	1	1	1	4	3	2	0	43
43	31	1	1	1	1	1	1	1	1	3	2	1	4	2	2	0	55
60	40	90	90	1	1	1	1	3	4	4	2	1	4	3	1	0	53
38	35	3	0	0	1	1	1	2	1	3	1	1	4	2	2	0	40
48	20	3	0	0	1	1	1	2	1	1	1	1	4	2	2	0	43
38	27	2	0	0	1	1	1	1	1	2	1	1	4	2	2	0	44
44	11	10	0	0	1	2	1	1	1	1	1	1	4	3	2	0	45
32	3	3	0	0	1	2	1	1	1	1	1	1	4	2	2	0	45
72	38	15	0	0	1	2	1	1	2	2	1	1	4	3	2	0	46
22	13	33	8	0.24	1	2	1	1	1	3	2	1	4	3	2	0	44
49	50	7	2	0.29	1	2	1	1	3	3	2	1	4	3	2	0	60
69	7	11	0	0	2	2	1	1	1	1	1	1	4	3	2	0	49
28	65	65	30	0.46	1	2	1	1	1	3	2	1	4	3	2	0	42
55	20	4	0	0	1	2	1	2	1	1	1	1	4	3	2	0	41
40	45	22	18	0.82	1	1	1	1	1	3	2	1	4	3	2	0	41
51	10	3	0	0	1	2	1	1	1	1	1	1	4	2	2	0	40
52	9	6	0	0	1	2	1	1	1	1	1	1	4	3	2	0	40
47	15	21	0	0	1	2	1	1	1	1	1	1	4	3	2	0	41
39	32	8	4	0.5	1	2	1	1	1	2	2	1	4	3	2	0	47
33	45	1	1	1	1	1	1	1	1	3	2	1	4	2	2	0	39
41	55	3	2	0.67	1	1	1	1	1	3	2	1	4	2	2	0	37
22	18	2	0	0	1	2	1	3	1	1	1	1	4	2	2	0	37
41	11	13	0	0	1	2	1	1	1	1	1	1	4	3	2	0	28
47	30	30	1	0.03	1	2	1	1	4	2	2	1	4	3	2	0	39
37	35	2	0	0	1	2	1	1	1	2	1	1	4	2	2	0	44
37	50	10	0	0	1	2	1	2	1	3	1	1	4	3	2	0	36
35	23	1	0	0	1	2	1	1	1	2	1	1	4	2	2	0	38
21	70	2	0	0	2	2	1	3	1	3	1	1	4	2	2	0	37
35	12	2	0	0	1	2	1	2	1	1	1	1	4	2	2	0	38
33	16	21	0	0	1	1	1	2	1	3	1	1	4	3	2	0	41
39	28	11	4	0.36	1	1	1	1	1	2	2	1	4	3	2	0	19
53	15	3	1	0.33	1	2	1	2	3	3	2	1	4	2	2	0	40
47	13	1	0	0	1	2	1	1	1	1	1	1	4	2	2	0	37
21	16	9	1	0.11	1	1	1	1	1	1	2	1	4	3	2	0	37
47	25	8	0	0	1	2	1	1	2	2	1	1	4	3	2	0	38
46	33	4	3	0.75	1	1	1	1	3	2	2	1	4	3	2	0	36
51	40	3	0	0	1	2	1	1	2	2	1	1	4	2	2	0	36
18	40	3	0	0	1	2	1	1	1	2	1	1	4	2	2	0	43
33	7	8	0	0	1	2	1	1	1	1	1	1	4	3	2	0	36
26	7	7	1	0.14	1	2	1	1	1	1	2	1	4	3	2	0	45
45	35	8	5	0.63	1	2	1	1	3	2	2	1	4	3	2	0	35
22	19	2	0	0	1	2	1	1	1	3	1	1	4	2	2	0	35
18	19	17	12	0.71	1	2	1	1	1	1	2	1	4	3	2	0	34
35	24	18	0	0	1	2	1	1	1	2	1	1	4	3	2	0	37
65	15	1	0	0	3	2	1	1	1	1	1	1	4	2	2	0	37
36	90	17	14	0.82	2	2	1	1	1	3	2	1	4	3	2	0	33
43	8	13	0	0	1	2	1	1	1	1	1	1	4	3	2	0	37
59	21	4	0	0	1	2	1	1	2	2	1	1	4	3	2	0	37
55	16	9	5	0.56	1	2	1	1	4	1	2	1	4	3	2	0	46
29	21	8	0	0	1	2	1	1	1	2	1	1	4	3	2	0	35
35	7	2	1	0.5	1	2	1	1	1	1	2	1	4	2	2	0	45
40	27	38	18	0.47	1	1	1	1	1	2	2	1	4	3	2	0	38
24	9	3	2	0.67	1	2	1	1	1	1	2	1	2	2	2	0	45
34	33	4	0	0	1	2	1	1	1	2	2	1	4	3	2	0	36
44	25	21	7	0.33	1	2	1	1	1	2	2	1	4	3	2	0	34
34	20	3	2	0.67	1	2	1	1	1	1	2	1	4	2	2	0	47
39	26	8	0	0	2	2	1	1	1	2	1	1	4	3	2	0	32
29	36	22	11	0.5	1	2	1	1	1	2	2	1	4	3	2	0	31
49	22	14	0	0	1	1	1	1	2	2	1	1	4	3	2	0	30
70	65	1	0	0	1	2	1	1	3	3	1	1	4	2	2	0	33
37	20	2	0	0	1	2	1	1	1	1	1	1	4	2	2	0	30
54	11	12	1	0.08	1	2	1	1	3	1	2	1	4	3	2	0	31
49	26	4	0	0	1	2	1	1	3	3	1	1	4	3	2	0	32
23	21	1	0	0	1	2	2	1	1	2	1	1	4	2	2	0	31
45	18	40	3	0.08	1	1	1	2	4	3	2	1	4	3	2	0	37
53	28	3	0	0	1	2	1	1	2	2	1	1	4	2	2	0	30
54	150	27	17	0.63	1	1	1	1	4	4	2	2	4	3	2	0	34
53	4	11	1	0.09	1	2	1	1	3	1	2	1	4	3	2	0	32
60	35	1	1	1	1	2	1	1	3	2	2	1	4	2	2	0	33
65	47	1	1	1	1	2	1	1	3	3	2	1	4	2	2	0	29
24	20	3	0	0	2	2	1	1	1	3	1	1	4	2	2	0	39
29	12	16	1	0.06	1	2	1	1	1	3	2	1	4	3	2	0	17
33	15	13	0	0	1	2	1	1	1	1	1	1	4	3	2	0	31
34	7	9	8	0.89	1	2	1	1	1	1	2	1	4	3	2	0	31
44	28	22	11	0.5	1	1	1	1	1	2	2	1	4	3	2	0	30
61	9	2	1	0.5	1	2	1	1	3	1	2	1	4	2	2	0	26
71	55	10	3	0.3	1	1	1	3	4	3	2	2	4	3	2	1	16
30	15	2	0	0	1	2	1	1	1	1	1	1	4	2	2	0	25
49	20	2	0	0	1	2	1	1	1	1	1	1	4	2	2	0	18
69	40	3	0	0	1	2	1	3	2	2	1	1	4	2	2	0	26
52	5	64	13	0.2	1	2	1	1	4	1	2	1	4	3	2	0	29
24	18	39	20	0.51	1	2	1	1	1	1	2	1	4	3	2	0	25
35	35	3	0	0	2	1	2	2	1	2	1	1	4	2	2	0	25
20	24	21	20	0.95	1	2	1	1	1	3	2	1	4	3	2	0	28
30	9	1	0	0	1	2	1	1	1	1	1	1	4	2	2	0	32
33	18	15	7	0.47	1	2	1	1	1	1	2	1	4	3	2	0	25
40	12	2	1	0.5	1	2	1	1	1	1	2	1	4	2	2	0	33
29	25	26	13	0.5	1	2	1	1	1	2	2	1	4	3	2	0	26
36	49	3	0	0	1	1	1	1	1	3	2	1	4	2	2	0	34
43	18	18	6	0.33	1	2	1	1	1	1	2	1	4	3	2	0	21
30	23	5	0	0	1	2	1	1	1	2	1	1	4	3	2	0	22
26	7	30	6	0.2	1	2	1	1	2	1	2	2	4	3	2	0	25
33	15	10	3	0.3	1	2	1	1	1	3	2	1	4	3	2	0	21
44	66	2	0	0	2	1	1	1	1	3	1	1	4	2	2	0	20
40	7	13	2	0.15	1	2	1	1	1	1	2	1	4	3	2	0	25
45	13	9	0	0	1	1	1	2	1	1	1	1	4	3	2	0	23
26	20	21	8	0.38	1	2	1	1	1	1	2	1	4	3	2	0	22
20	20	7	6	0.86	1	2	1	1	1	1	2	1	4	3	2	0	21
44	42	3	0	0	2	2	1	1	1	3	1	1	4	2	2	0	23
46	23	1	0	0	1	1	1	1	2	2	1	1	4	2	2	0	34
37	12	23	9	0.39	1	2	1	1	1	3	2	1	4	3	2	0	20
65	2	36	4	0.11	1	2	1	1	4	1	2	1	4	3	2	0	25
20	25	29	17	0.59	1	2	1	1	1	3	2	1	4	3	2	0	17
39	15	12	0	0	1	2	1	1	1	1	1	1	4	3	2	0	20
20	14	60	33	0.55	1	2	1	1	1	3	2	1	4	3	2	0	17
25	23	3	0	0	1	2	1	1	1	2	1	1	4	2	2	0	25
48	9	6	0	0	1	2	1	2	1	1	1	1	4	3	2	0	25
48	50	5	2	0.4	1	2	1	1	4	4	2	1	4	3	2	0	19
58	44	2	2	1	1	1	1	1	3	3	2	1	4	2	2	0	22
38	15	11	0	0	1	2	1	1	1	3	1	1	4	3	2	0	16
40	27	5	0	0	1	2	1	1	1	2	1	1	4	3	2	0	17
55	10	15	0	0	1	2	1	1	1	1	1	1	4	3	2	0	18
53	12	2	1	0.5	3	1	1	1	3	1	2	1	4	2	2	0	15
82	50	2	0	0	2	2	1	1	3	3	1	1	4	2	2	0	16
42	15	1	0	0	1	1	1	1	1	1	1	1	4	2	2	0	15
68	12	3	0	0	2	2	1	1	1	1	1	1	4	2	2	0	19
41	35	32	0	0	2	2	1	2	1	2	1	1	4	3	2	0	20
29	13	8	3	0.38	3	2	1	1	1	1	2	1	4	3	2	0	17
43	13	6	0	0	1	2	1	1	1	3	1	1	4	1	2	0	15
55	44	6	0	0	1	2	1	2	3	3	1	1	4	3	2	0	13
65	41	10	3	0.3	1	2	1	1	3	3	2	1	4	3	2	0	13
70	11	2	0	0	2	2	1	1	1	1	1	1	4	2	2	0	21
53	32	7	4	0.57	1	1	1	1	3	2	2	1	4	3	2	0	12
42	18	20	6	0.3	1	1	1	1	1	1	2	1	3	3	2	0	23
52	8	7	1	0.14	1	1	1	1	3	1	2	1	4	3	2	0	14
26	50	2	2	1	1	2	1	1	1	3	2	1	4	2	2	0	18
31	9	1	0	0	1	2	1	1	1	1	1	1	4	2	2	0	13
38	38	11	3	0.27	1	1	1	1	1	2	2	1	4	3	2	0	23
22	14	14	0	0	1	2	1	1	1	1	1	1	4	3	2	0	14
70	53	2	1	0.5	1	1	1	1	3	3	2	1	4	2	2	0	19
38	23	7	0	0	1	2	1	1	1	2	1	1	4	3	2	0	15
32	24	8	5	0.63	1	2	1	1	1	4	2	1	4	3	2	0	12
51	8	4	1	0.25	1	2	1	1	3	1	2	1	4	3	2	0	16
50	12	4	2	0.5	3	2	1	1	3	1	2	1	4	3	2	0	2
22	38	6	5	0.83	1	2	1	1	1	2	2	1	4	3	2	0	14
53	18	7	2	0.29	1	2	1	1	3	3	2	1	4	3	2	0	18
42	32	1	0	0	1	2	2	1	1	2	1	1	4	2	2	0	8
47	30	2	2	1	1	2	1	1	4	2	2	1	4	2	2	0	11
42	83	5	0	0	2	2	1	1	1	3	1	1	4	3	2	0	8
17	17	7	2	0.29	1	1	1	1	1	1	2	1	4	1	2	0	11
55	100	30	7	0.23	1	1	1	3	4	3	2	1	4	3	2	0	9
48	40	23	4	0.17	1	2	1	3	3	3	2	1	4	3	2	0	11
64	25	6	4	0.67	3	2	1	1	4	4	2	1	4	3	2	0	8
53	20	22	13	0.59	1	2	1	1	4	3	2	1	3	3	2	0	7
45	1	2	2	1	1	2	1	1	3	3	2	1	3	2	2	0	11
84	18	1	1	1	1	2	1	1	3	1	2	1	4	2	2	0	12
40	18	1	1	1	1	1	1	1	1	1	2	1	4	2	2	0	15
60	25	20	2	0.1	1	2	1	1	4	3	2	1	4	3	2	0	9
33	21	6	0	0	2	2	1	1	1	2	1	1	4	3	2	0	8
40	58	7	0	0	1	2	2	1	1	3	1	1	4	3	2	0	8
59	38	11	0	0	1	2	1	1	2	2	1	1	4	3	2	0	19
35	42	5	3	0.6	1	2	1	1	1	3	2	1	4	3	2	0	7
36	14	4	0	0	1	2	1	1	1	1	1	1	4	3	2	0	14
69	14	35	11	0.31	1	2	1	1	4	3	2	1	4	3	2	0	14
55	27	9	5	0.56	1	2	1	1	4	2	2	1	4	3	2	0	6
63	20	18	0	0	1	1	1	1	1	1	1	1	4	3	2	0	6
42	15	1	1	1	1	2	1	1	1	1	2	1	4	2	2	0	7
65	17	9	1	0.11	1	2	1	1	3	1	2	1	4	3	2	0	4
59	20	51	7	0.14	1	1	1	3	4	4	2	1	2	3	2	0	5
35	28	90	22	0.24	1	2	1	1	1	2	2	1	4	3	2	0	4
55	17	28	0	0	1	2	1	1	1	1	1	1	4	3	2	0	1
64	9	3	1	0.33	1	1	1	1	3	3	2	1	4	3	2	0	1
24	24	23	18	0.78	1	2	1	1	1	2	2	1	4	3	2	0	12
49	25	2	0	0	1	2	1	1	2	2	1	1	4	2	2	0	9
42	10	2	2	1	3	2	1	1	1	1	2	1	4	2	2	0	9
55	16	2	0	0	1	2	1	1	1	1	1	1	4	2	2	0	7
60	45	10	1	0.1	1	2	1	1	4	4	2	1	4	3	2	0	2
56	6	1	0	0	1	2	1	1	1	1	1	1	4	2	2	0	11
51	6	17	0	0	1	2	1	1	4	4	1	1	4	3	2	0	4
43	38	72	0	0	1	2	1	1	1	2	1	1	4	3	2	0	2
22	15	14	2	0.14	1	1	1	1	1	1	2	1	2	3	2	0	1
16	13	2	1	0.5	1	2	1	1	1	1	2	1	4	1	2	0	1
41	20	6	6	1	1	2	1	1	1	1	2	1	4	3	2	0	1
33	18	16	7	0.44	1	1	1	1	1	1	2	1	4	3	2	0	3
24	25	1	1	1	1	2	1	3	1	3	2	1	4	2	2	0	6
54	15	52	11	0.21	1	1	1	1	4	1	2	1	4	3	2	0	11
42	35	6	3	0.5	1	2	1	1	1	3	2	1	4	3	2	0	5
18	9	1	0	0	1	2	1	1	1	1	1	1	4	2	2	0	2
23	6	56	13	0.23	1	2	1	1	1	1	2	1	4	3	2	0	1
56	11	2	0	0	3	2	1	2	1	1	1	1	4	2	2	0	66
76	61	1	0	0	3	2	2	3	4	4	1	1	4	2	2	1	23
62	42	11	5	0.45	3	2	1	2	3	3	2	1	4	3	2	0	82
55	15	1	0	0	3	2	1	2	3	3	1	1	4	2	2	0	76
39	17	29	8	0.28	1	2	1	2	1	1	2	1	4	3	2	0	76
42	27	1	0	0	3	1	1	1	1	2	1	1	4	2	2	0	77
34	7	1	0	0	3	2	1	1	1	1	1	1	4	2	2	0	78
53	25	2	2	1	3	2	1	2	3	2	2	1	4	2	2	0	56
39	18	5	4	0.8	3	2	1	2	1	3	2	1	4	3	2	0	75
53	17	7	0	0	3	2	1	1	3	3	1	1	4	3	2	0	82
43	10	4	0	0	1	1	1	2	1	1	1	1	4	3	2	0	75
66	25	5	0	0	3	2	1	2	3	3	1	1	4	3	2	0	73
42	15	4	1	0.25	3	2	1	1	1	1	2	1	4	3	2	0	81
46	32	1	0	0	1	2	1	1	2	2	1	1	4	2	2	0	76
72	12	1	0	0	3	2	1	2	1	1	1	1	4	2	2	0	78
42	15	2	0	0	1	2	1	1	1	3	1	1	4	2	2	0	74
34	11	5	0	0	3	2	1	1	1	1	1	1	4	3	2	0	75
39	33	2	0	0	3	2	1	1	1	2	1	1	4	2	2	0	72
30	29	5	4	0.8	3	2	1	1	1	3	2	1	4	3	2	0	79
33	25	2	0	0	3	2	1	2	1	2	1	1	4	2	2	0	78
23	17	22	10	0.45	3	2	1	2	1	3	2	1	4	3	2	0	76
38	19	3	0	0	3	2	1	2	1	1	1	1	4	2	2	0	80
29	38	7	3	0.43	1	2	1	1	1	2	2	1	4	3	2	0	28
38	19	5	0	0	3	2	1	2	1	3	1	1	4	3	2	0	68
22	50	3	1	0.33	3	2	1	2	1	3	2	1	4	2	2	0	63
38	55	1	0	0	3	1	1	2	1	3	1	1	4	2	2	0	64
47	11	2	2	1	3	1	1	1	3	3	2	1	4	2	2	0	62
61	45	1	0	0	3	1	2	1	3	3	1	1	4	2	2	0	61
32	25	3	3	1	3	2	1	2	1	3	2	1	4	2	2	0	66
51	7	2	0	0	3	2	1	1	3	3	1	1	4	2	2	0	67
66	34	6	5	0.83	3	1	1	2	3	3	2	1	4	3	2	0	67
43	20	1	1	1	3	1	1	1	1	4	2	1	4	2	2	0	66
68	12	30	11	0.37	1	2	1	1	3	3	2	1	4	3	2	0	70
56	22	7	5	0.71	3	2	1	1	3	2	2	1	4	3	2	0	66
55	12	24	11	0.46	3	1	1	2	4	1	2	1	4	3	2	0	64
40	20	1	0	0	3	2	2	1	1	1	1	1	4	2	2	0	63
41	13	1	0	0	3	2	1	2	1	1	1	1	4	2	2	0	63
26	30	1	0	0	1	2	2	2	1	2	1	1	4	2	2	0	62
45	25	3	2	0.67	3	2	1	1	3	2	2	1	4	2	2	0	62
31	15	13	5	0.38	3	2	1	2	1	1	2	1	4	3	2	0	62
17	26	30	24	0.8	3	2	1	2	1	3	2	1	4	3	2	0	61
51	11	2	0	0	3	1	1	1	1	1	1	1	4	2	2	0	62
28	43	70	44	0.63	3	1	1	2	1	3	2	1	2	3	2	0	67
31	18	4	2	0.5	1	2	1	2	1	1	2	1	4	3	2	0	68
53	25	1	0	0	3	2	1	1	2	2	1	1	4	2	2	0	59
44	6	56	13	0.23	3	2	1	2	1	1	2	1	4	3	2	0	68
27	10	57	19	0.33	3	2	1	1	1	3	2	1	4	3	2	0	59
50	18	1	0	0	1	2	1	1	3	3	1	1	4	2	2	0	23
21	12	8	6	0.75	3	2	1	2	1	1	2	1	4	3	2	0	54
65	67	6	0	0	3	1	1	3	3	3	1	1	4	3	2	1	45
60	22	5	0	0	3	1	1	1	2	2	1	1	4	3	2	0	57
31	17	11	8	0.73	1	2	1	2	1	1	2	1	4	3	2	0	56
60	40	2	0	0	3	1	1	2	2	2	1	1	4	2	2	0	58
47	13	26	11	0.42	3	2	1	2	4	1	2	1	4	3	2	0	53
57	8	10	3	0.3	3	2	1	2	3	1	2	1	4	3	2	0	53
33	13	2	0	0	1	1	1	1	1	1	1	1	4	2	2	0	49
42	22	1	0	0	3	2	1	1	1	2	1	1	4	2	2	0	51
26	30	1	0	0	1	1	1	1	1	3	1	1	4	2	2	0	49
28	17	18	4	0.22	3	2	1	1	1	1	2	1	4	3	2	0	51
39	10	17	7	0.41	3	2	1	2	1	3	2	1	4	3	2	0	53
20	10	3	0	0	3	2	1	1	1	1	1	1	4	2	2	0	54
44	22	51	19	0.37	3	1	1	1	1	3	2	1	4	3	2	0	44
62	29	1	1	1	3	2	1	1	3	3	2	1	4	2	2	0	45
46	10	4	0	0	3	1	1	1	1	1	1	1	4	3	2	0	44
24	10	3	1	0.33	1	2	1	1	1	3	2	1	4	2	2	0	46
43	17	5	0	0	3	2	1	2	1	3	1	1	4	3	2	0	46
24	29	1	0	0	3	2	1	1	1	2	1	1	4	2	2	0	44
60	25	2	0	0	3	2	1	1	2	2	1	1	4	2	2	0	46
31	37	4	4	1	3	2	1	1	1	3	2	1	4	3	2	0	34
69	20	16	9	0.56	1	1	1	1	4	3	2	1	4	3	2	0	45
55	28	1	0	0	3	2	1	2	2	2	1	1	4	2	2	0	48
26	17	4	4	1	1	2	1	1	1	1	2	1	4	3	2	0	45
57	14	4	0	0	3	2	1	1	1	1	1	1	4	3	2	0	46
29	27	1	0	0	3	2	1	1	1	2	1	1	4	2	2	0	43
43	30	1	0	0	3	1	1	1	1	2	1	1	4	2	2	0	52
38	17	1	0	0	3	1	1	2	1	4	1	1	4	2	2	0	53
25	41	45	6	0.13	3	1	1	1	1	3	2	1	4	3	2	0	54
58	57	1	0	0	3	2	2	1	3	3	1	1	4	2	2	0	52
45	7	2	1	0.5	3	2	1	1	3	1	2	1	4	2	2	0	44
39	14	3	1	0.33	3	1	1	2	1	1	2	1	4	2	2	0	47
62	14	36	5	0.14	1	1	1	1	4	3	2	1	4	3	2	0	44
41	8	12	6	0.5	1	1	1	1	1	1	2	1	4	3	2	0	41
33	23	1	1	1	3	2	1	1	1	2	2	1	4	2	2	0	42
32	7	5	0	0	3	2	1	1	1	1	1	1	4	3	2	0	40
17	37	52	19	0.37	3	2	1	1	1	3	2	1	4	3	2	0	41
37	64	1	0	0	3	2	2	1	1	3	1	1	4	2	2	0	41
34	17	5	5	1	3	2	1	2	1	3	2	1	4	3	2	0	41
50	66	1	0	0	1	2	1	1	3	3	1	1	4	2	2	0	55
54	21	4	0	0	3	2	1	1	2	2	1	1	4	3	2	0	46
56	51	3	2	0.67	3	2	1	1	3	3	2	1	4	2	2	0	47
58	15	4	3	0.75	3	2	1	1	3	3	2	1	4	3	2	0	46
57	27	6	3	0.5	3	2	1	1	3	2	2	1	4	3	2	0	39
40	25	2	2	1	3	2	1	1	1	2	2	1	4	2	2	0	39
61	28	4	3	0.75	3	1	1	2	3	3	2	1	4	3	2	0	43
41	15	1	1	1	3	2	1	1	1	3	2	1	4	2	2	0	39
28	27	5	0	0	3	2	1	1	1	2	1	1	4	2	2	0	40
34	16	48	23	0.48	3	2	1	1	1	3	2	1	4	3	2	0	37
56	12	1	0	0	3	2	1	2	1	1	1	1	4	2	2	0	37
60	12	2	0	0	3	2	1	1	3	3	1	1	4	2	2	0	42
37	25	6	1	0.17	3	2	1	1	1	2	2	1	4	3	2	0	38
81	45	41	11	0.27	3	2	1	1	4	3	2	1	4	3	2	0	37
32	25	2	2	1	3	1	1	1	1	2	2	1	4	2	2	0	47
29	16	3	0	0	3	1	1	1	1	1	1	1	4	2	2	0	38
67	29	2	1	0.5	3	2	1	1	3	3	2	1	4	2	2	0	35
29	32	2	2	1	3	2	1	1	1	4	2	1	4	2	2	0	35
30	20	1	1	1	3	1	1	1	1	3	2	1	4	2	2	0	34
21	45	1	1	1	3	1	1	2	1	3	2	1	4	2	2	0	37
45	18	6	1	0.17	1	2	1	1	3	1	2	1	4	3	2	0	37
58	7	1	0	0	1	2	1	1	1	1	1	1	4	2	2	0	33
48	22	18	8	0.44	3	1	1	1	4	3	2	1	4	3	2	0	30
54	12	3	3	1	1	2	1	1	3	1	2	1	4	2	2	0	38
27	53	1	0	0	3	2	2	1	1	3	1	1	4	2	2	0	30
63	16	2	1	0.5	3	2	1	1	3	1	2	1	4	2	2	0	30
46	7	1	0	0	3	1	1	1	3	3	1	1	4	2	2	0	29
39	26	2	0	0	3	2	1	1	1	2	1	1	4	2	2	0	42
56	13	9	0	0	3	2	1	1	1	1	1	1	4	3	2	0	37
48	11	1	0	0	1	1	1	1	3	3	1	1	4	2	2	0	42
44	15	1	0	0	1	2	1	1	1	1	1	1	4	1	2	0	41
38	45	1	0	0	3	2	1	1	1	3	1	1	4	2	2	0	25
34	49	8	1	0.13	1	1	1	1	1	3	2	1	4	3	2	0	31
32	18	3	0	0	3	2	1	1	1	1	1	1	4	2	2	0	32
61	25	21	19	0.9	3	1	1	1	4	2	2	1	4	3	2	0	28
33	12	1	0	0	3	2	1	1	1	1	1	1	4	2	2	0	26
53	15	1	0	0	3	2	1	1	1	1	1	1	4	2	2	0	26
45	37	1	1	1	3	1	1	1	3	2	2	1	4	2	2	0	26
63	28	12	5	0.42	1	2	1	3	4	4	2	1	4	3	2	0	4
54	4	62	2	0.03	1	1	1	1	4	1	2	1	4	3	2	0	26
58	14	2	0	0	3	2	1	1	1	1	1	1	4	2	2	0	24
49	15	3	0	0	3	2	1	1	3	3	1	1	4	2	2	0	26
57	23	4	0	0	3	2	1	1	3	3	1	1	4	3	2	0	23
74	24	5	2	0.4	1	1	1	2	4	3	2	2	3	3	2	0	25
36	48	43	14	0.33	3	2	1	1	1	3	2	1	4	3	2	0	22
71	21	1	0	0	3	2	1	1	2	2	1	1	4	2	2	0	23
50	7	1	0	0	1	1	1	1	1	1	1	1	4	2	2	0	22
49	15	1	0	0	3	1	1	1	3	3	1	1	4	2	2	0	20
52	11	8	0	0	3	2	1	1	1	1	1	1	4	3	2	0	20
21	24	47	7	0.15	3	2	1	1	1	3	2	1	4	3	2	0	20
68	14	1	0	0	3	2	1	1	1	1	1	1	4	2	2	0	20
50	18	9	0	0	3	2	1	3	3	3	1	1	4	3	2	0	16
49	18	1	1	1	3	1	1	1	3	1	2	1	4	2	2	0	18
45	11	3	3	1	3	2	1	1	3	3	2	1	4	3	2	0	17
59	7	4	0	0	3	2	1	1	3	3	1	1	4	3	2	0	14
45	18	3	3	1	3	2	1	1	3	3	2	1	4	2	2	0	11
41	10	1	0	0	3	2	1	2	1	1	1	1	4	2	2	0	12
69	51	1	0	0	3	2	1	1	3	3	1	1	4	2	2	0	9
59	3	33	8	0.24	3	2	1	1	4	1	2	1	4	3	2	0	9
60	17	2	1	0.5	3	1	1	1	3	3	2	1	4	2	2	0	11
40	18	2	2	1	3	2	1	2	1	1	2	1	4	2	2	0	8
40	23	63	8	0.13	3	2	1	1	1	2	2	1	4	3	2	0	3
59	23	2	0	0	3	2	1	1	2	2	1	1	4	2	2	0	13
31	8	42	6	0.14	1	2	1	1	1	1	2	1	4	3	2	0	9
50	37	1	0	0	3	1	1	1	2	2	1	1	4	2	2	0	6
28	13	3	3	1	1	2	1	2	1	1	2	1	4	2	2	0	19
83	20	2	2	1	3	1	1	1	3	3	2	1	4	2	2	0	3
57	12	49	6	0.12	3	2	1	1	4	3	2	1	4	3	2	0	6
69	18	11	2	0.18	3	2	1	1	4	1	2	1	4	3	2	0	5
39	28	24	5	0.21	3	2	1	1	1	2	2	1	4	3	2	0	9
48	23	35	12	0.34	3	1	1	1	4	3	2	1	4	3	2	0	2
60	70	75	15	0.2	3	2	1	1	4	3	2	2	4	3	2	0	2
32	20	10	7	0.7	3	2	1	1	1	3	2	1	4	3	2	0	5
33	25	6	1	0.17	3	2	1	1	1	2	2	1	4	2	2	0	6
43	19	54	16	0.3	3	2	1	1	1	3	2	1	4	3	2	0	4
67	3	27	3	0.11	3	1	1	1	4	1	2	1	4	3	2	0	6
38	12	4	4	1	3	2	1	2	1	1	2	1	4	3	2	0	1
51	1	1	0	0	3	2	1	1	1	1	1	1	4	2	2	0	1
27	17	44	18	0.41	3	2	1	1	1	1	2	1	4	3	2	0	1
44	32	3	0	0	3	2	1	2	1	3	1	1	4	2	2	0	9
59	50	11	11	1	3	1	1	2	4	3	2	1	4	3	2	0	11
33	40	21	18	0.86	3	2	1	2	1	2	2	1	4	3	2	0	3
69	40	5	2	0.4	3	1	1	2	4	4	2	1	4	3	2	0	10
47	30	12	10	0.83	3	2	1	1	3	2	2	1	4	3	2	0	5
54	40	2	0	0	1	2	2	1	2	2	1	1	4	2	2	0	74
20	25	5	5	1	1	2	1	1	1	2	2	1	4	3	2	0	76
34	5	8	1	0.13	1	2	1	1	1	1	2	1	4	2	2	0	80
43	33	6	2	0.33	1	1	1	2	1	3	2	1	4	3	2	0	77
53	26	8	8	1	1	1	1	1	3	3	2	1	4	3	2	0	79
68	17	5	0	0	1	2	1	1	3	3	1	1	3	3	2	0	80
30	18	17	10	0.59	1	2	1	2	1	4	2	1	4	3	2	0	78
56	12	20	12	0.6	1	1	1	2	4	4	2	1	4	3	2	0	83
57	15	20	4	0.2	1	2	1	1	4	1	2	1	4	2	2	0	80
33	28	4	4	1	1	2	1	1	1	2	2	1	4	3	2	0	14
66	19	2	0	0	1	2	1	1	3	3	1	1	4	2	2	0	77
18	30	13	10	0.77	1	2	1	2	2	2	2	2	4	3	2	0	75
71	10	1	0	0	1	2	1	1	1	1	1	1	4	2	2	0	74
66	32	10	2	0.2	1	2	1	2	4	4	2	1	4	3	2	0	79
32	8	7	2	0.29	1	2	1	3	1	1	2	1	4	3	2	0	78
25	7	40	12	0.3	1	1	1	1	1	1	2	1	4	3	2	0	73
43	31	1	0	0	1	2	1	2	1	2	1	1	4	2	2	0	71
39	17	1	1	1	1	2	1	1	1	1	2	1	4	2	2	0	70
39	2	1	0	0	1	2	1	1	1	1	1	1	4	2	2	0	70
45	11	29	5	0.17	1	2	1	1	4	3	2	1	4	3	2	0	63
46	38	17	0	0	1	2	1	1	2	2	1	1	4	3	2	0	64
30	13	30	8	0.27	1	1	1	2	1	3	2	1	4	3	2	0	68
39	35	7	6	0.86	1	1	1	2	1	3	2	1	4	3	2	0	64
53	29	11	0	0	1	2	1	1	2	2	1	1	4	3	2	0	65
57	25	2	1	0.5	1	1	1	2	3	2	2	1	4	2	2	0	66
24	50	35	11	0.31	1	2	2	1	1	4	2	1	4	3	2	0	66
58	13	11	0	0	1	2	1	1	3	3	1	1	3	3	2	0	62
36	13	7	2	0.29	1	2	1	1	1	1	2	1	4	3	2	0	71
82	20	1	0	0	1	2	1	1	3	3	1	1	4	2	2	0	32
48	12	9	0	0	1	2	1	2	1	1	1	1	4	3	2	0	60
31	25	3	2	0.67	1	1	1	1	1	2	2	1	4	2	2	0	62
61	5	14	10	0.71	1	1	1	1	4	1	2	1	4	3	2	0	68
47	52	1	0	0	1	1	1	1	3	3	1	1	4	2	2	0	71
50	27	16	0	0	1	2	1	2	2	2	1	1	4	3	2	0	62
14	12	21	15	0.71	1	2	1	1	1	1	2	1	4	3	2	0	52
63	25	2	2	1	1	1	1	2	3	3	2	1	4	2	2	0	58
63	15	11	8	0.73	1	2	1	1	3	1	2	1	4	3	2	0	59
68	16	2	1	0.5	1	2	1	1	3	1	2	1	4	2	2	0	69
66	40	1	0	0	1	2	1	1	2	2	1	1	4	2	2	0	57
21	5	5	1	0.2	1	2	1	1	1	1	2	1	4	3	2	0	55
30	16	4	2	0.5	1	2	1	1	1	1	2	1	3	3	2	0	54
67	60	1	0	0	1	2	1	2	3	3	1	1	4	2	2	1	33
60	23	90	44	0.49	1	1	1	1	4	3	2	1	3	3	2	0	57
77	28	1	0	0	1	2	2	2	2	2	1	1	4	2	2	0	55
25	35	1	0	0	1	2	1	1	1	3	1	1	4	2	2	0	49
22	25	2	1	0.5	1	2	1	1	1	2	2	1	4	2	2	0	48
48	21	10	7	0.7	1	1	1	1	3	2	2	1	3	3	2	0	49
37	12	1	0	0	1	2	1	1	1	1	1	1	4	2	2	0	49
29	15	1	0	0	1	2	1	2	1	1	1	1	4	2	2	0	51
49	6	1	0	0	1	2	1	2	1	1	1	1	4	2	2	0	50
36	10	1	0	0	1	2	1	2	1	3	1	1	4	2	2	0	52
50	16	1	0	0	1	2	1	1	1	1	1	1	4	2	2	0	51
30	12	3	0	0	1	2	1	1	1	1	1	1	4	2	2	0	52
49	15	2	2	1	1	2	1	1	3	3	2	1	4	2	2	0	46
17	25	2	2	1	1	2	1	1	1	2	2	1	4	2	2	0	47
62	45	20	5	0.25	1	1	1	1	4	4	2	1	4	3	2	0	46
35	16	4	0	0	1	2	1	1	1	1	1	1	4	3	2	0	63
41	5	11	0	0	1	2	1	1	1	1	1	1	4	3	2	0	47
64	15	42	24	0.57	1	2	1	2	3	1	2	1	4	3	2	0	48
51	8	1	0	0	1	2	1	1	3	3	1	1	4	2	2	0	50
44	7	3	3	1	1	2	1	1	1	1	2	1	4	2	2	0	43
58	12	44	15	0.34	1	1	1	1	4	3	2	1	4	3	2	0	44
62	23	21	10	0.48	1	1	1	1	4	3	2	1	4	3	2	0	44
44	15	4	2	0.5	1	2	1	2	1	3	2	1	4	3	2	0	54
43	20	1	1	1	1	2	1	2	1	3	2	1	4	2	2	0	4
33	29	4	3	0.75	1	2	1	1	1	3	2	1	4	3	2	0	38
52	9	6	3	0.5	1	2	1	1	4	1	2	1	4	3	2	0	41
39	57	12	7	0.58	1	1	1	1	1	3	2	1	4	3	2	0	40
25	21	11	7	0.64	1	2	1	2	1	2	2	1	4	3	2	0	36
85	33	1	1	1	1	2	1	1	3	2	2	1	4	2	2	0	36
49	10	1	1	1	1	2	1	1	3	1	2	1	4	2	2	0	36
46	13	4	0	0	1	2	1	2	1	1	1	1	4	3	2	0	34
61	22	1	0	0	1	2	1	1	2	2	1	1	4	2	2	0	35
42	41	13	8	0.62	1	2	1	1	1	3	2	1	4	3	2	0	40
59	10	2	0	0	1	2	1	2	1	1	1	1	4	2	2	0	38
35	10	2	2	1	1	1	1	2	1	1	2	1	4	2	2	0	37
26	48	61	29	0.48	1	1	1	1	1	4	2	1	4	3	2	0	42
30	28	41	27	0.66	1	1	1	1	1	3	2	1	4	3	2	0	32
28	22	2	1	0.5	1	2	1	1	1	2	2	1	4	2	2	0	33
44	16	13	6	0.46	1	2	1	1	1	3	2	1	4	3	2	0	40
63	14	30	14	0.47	1	2	1	1	4	3	2	1	4	3	2	0	43
54	10	24	2	0.08	1	1	1	1	4	1	2	1	4	3	2	0	41
36	20	4	1	0.25	1	2	1	1	1	1	2	1	4	3	2	0	32
46	35	1	0	0	2	2	1	1	2	2	1	1	4	2	2	0	39
39	42	6	2	0.33	1	2	1	2	1	3	2	1	4	3	2	0	43
20	68	4	3	0.75	1	2	1	2	1	3	2	1	4	3	2	0	3
49	16	2	1	0.5	1	2	1	2	3	3	2	1	4	2	2	0	31
27	35	3	2	0.67	1	2	1	1	1	2	2	1	4	3	2	0	29
33	13	14	5	0.36	1	2	1	1	1	1	2	1	4	3	2	0	28
56	14	14	0	0	1	1	1	1	1	1	1	1	4	3	2	0	29
33	35	2	1	0.5	1	2	1	2	1	3	2	1	4	2	2	0	24
34	40	24	0	0	1	2	1	1	1	2	1	1	4	3	2	0	27
50	20	2	0	0	1	2	1	1	1	1	1	1	4	2	2	0	34
34	25	4	0	0	1	1	1	1	1	2	1	1	4	3	2	0	26
53	38	4	0	0	1	2	1	1	2	2	1	1	4	3	2	0	26
42	9	45	24	0.53	1	1	1	1	1	3	2	1	4	3	2	0	26
81	22	2	0	0	1	2	1	1	3	3	1	1	4	2	2	0	34
62	33	6	6	1	1	1	1	2	3	3	2	1	4	3	2	0	25
66	48	24	12	0.5	1	2	1	1	4	3	2	1	4	3	2	0	26
54	14	2	2	1	1	2	1	1	3	3	2	1	4	2	2	0	22
72	28	10	6	0.6	1	1	1	3	4	3	2	1	4	3	2	1	7
31	22	2	2	1	1	2	1	2	1	2	2	1	4	2	2	0	25
37	10	1	0	0	1	2	1	1	1	1	1	1	4	2	2	0	25
48	13	6	3	0.5	1	2	1	1	3	3	2	1	4	3	2	0	21
30	16	9	6	0.67	1	2	1	1	1	1	2	1	4	3	2	0	24
27	28	1	0	0	1	2	1	1	1	2	1	1	4	2	2	0	24
45	8	3	0	0	1	2	1	1	1	1	1	1	4	2	2	0	20
23	12	41	16	0.39	1	2	1	1	1	1	2	1	4	3	2	0	20
35	15	6	0	0	1	2	1	2	1	1	1	1	4	3	2	0	14
34	12	2	0	0	1	2	1	1	1	1	1	1	4	2	2	0	15
56	30	1	0	0	1	1	1	1	2	2	1	1	4	2	2	0	19
22	23	4	4	1	1	2	1	1	1	3	2	1	4	3	2	0	22
13	1	1	0	0	1	2	1	1	1	1	1	1	4	2	2	0	24
15	45	24	12	0.5	1	2	1	1	1	3	2	1	4	3	2	0	16
58	17	31	18	0.58	1	1	1	1	4	3	2	1	4	3	2	0	12
28	32	2	0	0	1	2	1	1	1	2	1	1	4	2	2	0	20
31	17	3	0	0	1	2	1	2	1	1	1	1	4	2	2	0	16
51	20	12	2	0.17	1	2	1	1	3	1	2	1	4	3	2	0	11
29	20	5	5	1	1	2	1	1	1	1	2	1	4	3	2	0	14
34	20	1	0	0	1	2	1	1	1	1	1	1	4	2	2	0	13
23	5	3	1	0.33	1	2	1	1	1	1	2	1	4	2	2	0	22
33	21	2	0	0	1	2	1	1	1	2	1	1	4	2	2	0	20
46	10	1	0	0	1	2	1	1	1	1	1	1	4	2	2	0	22
59	22	13	2	0.15	1	1	1	1	4	4	2	1	4	3	2	0	14
15	20	15	5	0.33	3	2	1	1	1	1	2	1	4	3	2	0	11
34	17	1	0	0	1	2	1	1	1	1	1	1	4	2	2	0	4
34	21	1	1	1	3	2	1	1	1	3	2	1	4	2	2	0	4
27	27	1	0	0	1	2	1	1	1	2	1	1	4	2	2	0	8
40	31	1	0	0	1	2	2	3	1	2	1	1	4	2	2	0	5
73	25	64	16	0.25	1	1	1	1	4	2	2	1	4	3	2	0	3
29	12	29	0	0	1	2	1	1	1	1	1	1	4	3	2	0	79
32	9	2	0	0	1	2	1	1	1	1	1	1	4	2	2	0	77
58	29	4	2	0.5	1	1	1	2	3	2	2	1	4	3	2	0	78
47	11	13	3	0.23	1	2	1	2	3	1	2	1	4	3	2	0	72
48	12	1	0	0	1	2	1	1	1	1	1	1	4	2	2	0	77
79	48	21	0	0	1	2	2	1	4	4	1	1	4	3	2	0	77
26	29	25	21	0.84	1	2	1	1	1	3	2	1	4	3	2	0	76
41	20	16	14	0.88	1	2	1	1	1	1	2	1	4	3	2	0	76
24	34	25	16	0.64	3	1	1	1	1	2	2	1	4	3	2	0	75
74	20	3	0	0	1	2	1	1	3	3	1	1	4	2	2	0	66
49	12	11	10	0.91	1	2	1	3	3	1	2	1	4	3	2	0	82
76	21	16	11	0.69	1	2	2	2	4	3	2	1	4	3	2	1	52
29	11	8	0	0	1	2	1	1	1	4	1	1	4	3	2	0	75
46	16	2	0	0	1	2	1	1	1	1	1	1	4	2	2	0	74
65	27	1	0	0	2	2	1	1	2	2	1	1	2	2	2	0	61
46	15	8	1	0.13	1	2	1	1	4	4	2	1	4	3	2	0	29
73	21	2	0	0	1	2	1	1	2	2	1	1	4	2	2	0	67
13	45	22	13	0.59	1	2	1	1	1	3	2	1	4	3	2	0	66
41	11	11	4	0.36	1	2	1	1	1	1	2	1	4	3	2	0	65
38	16	18	9	0.5	1	2	1	1	1	1	2	1	4	3	2	0	60
37	14	72	37	0.51	1	2	1	2	1	3	2	1	4	3	2	0	66
64	21	22	2	0.09	1	2	1	1	4	2	2	1	4	3	2	0	59
45	25	6	1	0.17	1	2	1	1	3	2	2	1	4	3	2	0	19
27	16	2	1	0.5	1	2	1	3	1	1	2	1	4	2	2	0	58
66	50	7	1	0.14	1	2	1	1	4	3	2	1	4	3	2	0	57
42	30	5	5	1	1	2	1	1	1	3	2	1	4	3	2	0	52
29	9	1	1	1	1	1	1	1	1	1	2	1	4	1	2	0	45
73	45	12	0	0	1	2	2	3	3	3	1	1	4	3	2	0	49
54	20	1	0	0	1	2	1	2	1	1	1	1	2	2	2	0	9
62	16	9	0	0	1	2	1	1	1	1	1	1	4	3	2	0	50
26	35	6	3	0.5	1	2	1	1	1	2	2	1	4	3	2	0	29
80	35	31	0	0	1	2	1	4	4	4	1	1	4	3	1	1	16
61	17	23	4	0.17	1	1	1	1	4	3	2	1	4	3	2	0	4
30	25	4	0	0	1	2	1	1	1	2	1	1	4	3	2	0	36
56	14	8	0	0	1	2	1	1	1	1	1	1	4	3	2	0	34
13	8	1	1	1	1	2	1	1	1	3	2	1	4	2	2	0	32
37	5	6	0	0	1	2	1	1	1	1	1	1	4	3	2	0	35
43	30	1	1	1	3	1	1	1	1	3	2	1	4	2	2	0	30
32	12	8	5	0.63	1	2	1	2	1	1	2	1	4	3	2	0	30
63	8	15	2	0.13	1	1	1	1	4	3	2	1	4	3	2	0	47
20	6	9	5	0.56	1	2	1	2	1	1	2	1	4	3	2	0	32
59	15	3	0	0	1	2	1	2	1	1	1	1	4	2	2	0	35
56	29	5	2	0.4	1	1	1	1	4	2	2	1	4	3	2	0	23
39	25	4	2	0.5	1	2	1	1	1	2	2	1	4	3	2	0	26
29	35	6	0	0	1	2	2	1	1	2	1	1	4	3	2	0	2
50	42	67	34	0.51	1	2	1	1	4	3	2	1	4	3	2	0	7
41	22	2	0	0	1	2	1	1	1	2	1	1	4	1	2	0	8
74	14	8	0	0	1	2	1	2	1	1	1	1	3	3	2	0	22
41	13	14	13	0.93	1	2	1	1	1	3	2	1	4	3	2	0	79
23	35	1	0	0	3	2	2	1	1	2	1	1	4	2	2	0	21
29	17	7	3	0.43	1	2	1	2	1	3	2	1	4	3	2	0	75
11	35	15	11	0.73	1	1	1	1	1	3	2	1	4	3	2	0	74
56	26	1	0	0	1	2	2	1	2	2	1	1	4	2	2	0	75
68	18	9	1	0.11	1	1	1	1	3	1	2	1	4	3	2	0	73
54	25	2	0	0	1	2	2	1	2	2	1	1	4	2	2	0	69
26	34	6	3	0.5	1	2	1	3	1	3	2	1	4	3	2	0	69
78	70	2	2	1	1	2	1	1	4	3	2	1	4	2	2	0	62
47	26	1	0	0	2	2	1	1	2	2	1	1	4	2	2	0	64
53	22	6	3	0.5	1	1	1	2	3	3	2	1	4	3	2	0	61
42	32	5	0	0	1	1	1	2	1	2	1	1	4	3	2	0	61
67	16	12	7	0.58	1	2	1	2	4	1	2	1	4	3	2	0	59
24	40	1	0	0	3	2	1	1	1	2	1	1	4	2	2	0	54
52	18	2	0	0	1	2	1	2	1	1	1	1	4	2	2	0	50
68	33	1	0	0	1	1	1	1	2	2	1	1	4	2	2	0	52
50	11	2	0	0	1	2	1	1	1	1	1	1	4	2	2	0	50
36	75	14	4	0.29	1	2	1	1	1	4	2	1	4	3	2	0	51
27	30	15	3	0.2	1	2	1	1	1	2	2	1	4	3	2	0	49
16	57	3	2	0.67	1	2	1	1	1	3	2	1	4	2	2	0	53
41	18	3	2	0.67	3	2	1	1	1	3	2	1	4	2	2	0	48
43	45	2	0	0	1	2	2	1	1	3	1	1	4	2	2	0	48
33	9	1	1	1	3	2	1	1	1	1	2	1	4	2	2	0	47
20	22	3	0	0	1	2	1	1	1	2	1	1	4	2	2	0	48
55	34	15	2	0.13	1	1	1	1	3	2	2	1	4	3	2	0	46
32	24	25	1	0.04	1	1	2	1	1	3	2	1	4	3	2	0	46
29	10	4	3	0.75	2	2	1	1	1	1	2	1	4	3	2	0	45
52	30	17	0	0	1	2	1	1	2	2	1	1	4	3	2	0	45
66	40	1	0	0	2	2	2	3	2	2	1	1	4	2	2	0	44
53	20	1	0	0	1	2	1	1	1	1	1	1	2	1	2	0	41
30	35	5	5	1	1	1	1	1	1	3	2	1	4	3	2	0	37
57	55	3	0	0	1	1	1	2	3	3	1	1	2	2	2	0	37
42	8	4	0	0	1	2	1	1	1	1	1	1	4	3	2	0	36
25	94	2	0	0	1	2	2	1	1	3	1	1	4	2	2	0	7
28	30	4	0	0	1	2	1	1	1	3	1	1	4	3	2	0	33
22	20	18	10	0.56	1	2	1	2	1	3	2	1	4	3	2	0	34
58	43	1	0	0	1	1	1	1	3	3	1	1	4	2	2	0	31
53	18	3	0	0	1	2	1	1	3	3	1	1	4	2	2	0	31
62	54	3	0	0	1	2	1	1	3	3	1	1	4	2	2	0	29
22	20	44	18	0.41	1	1	1	1	1	3	2	1	4	3	2	0	23
42	17	17	3	0.18	1	2	1	1	1	3	2	1	4	3	2	0	21
42	17	11	7	0.64	1	1	1	1	1	1	2	1	4	3	2	0	19
13	9	28	25	0.89	1	2	1	1	1	1	2	1	4	3	2	0	21
30	5	3	0	0	3	2	2	3	1	1	1	1	4	2	2	0	16
64	51	1	0	0	1	2	1	1	3	3	1	1	4	2	2	0	17
86	30	26	1	0.04	1	2	1	3	4	3	2	1	4	3	2	0	7
51	57	2	0	0	1	2	1	3	4	4	1	2	4	2	2	0	3
46	45	45	13	0.29	1	2	1	1	4	3	2	1	4	3	2	0	83
37	29	3	3	1	1	1	1	1	1	2	2	1	4	2	2	0	83
26	13	1	1	1	1	2	1	1	1	1	2	1	3	2	2	0	83
32	19	4	4	1	1	2	1	1	1	4	2	1	4	3	2	0	83
64	8	2	0	0	1	2	1	1	1	1	1	1	4	2	2	0	83
24	14	2	2	1	1	2	1	1	1	1	2	1	4	2	2	0	80
54	3	2	0	0	1	2	1	1	1	1	1	1	4	2	2	0	81
52	35	3	2	0.67	1	2	1	1	4	3	2	1	4	2	2	0	81
33	15	11	0	0	1	2	1	1	1	3	1	1	4	3	2	0	80
30	18	8	2	0.25	1	2	1	1	1	1	2	1	4	3	2	0	81
58	15	6	4	0.67	3	2	1	1	3	3	2	1	4	3	2	0	80
37	32	7	3	0.43	1	2	1	1	1	4	2	1	4	3	2	0	80
38	32	3	0	0	1	2	1	1	1	2	1	1	4	2	2	0	77
53	25	8	3	0.38	1	2	1	2	3	3	2	1	4	3	2	0	79
28	6	9	0	0	1	2	1	1	1	1	1	1	4	3	2	0	79
28	23	8	8	1	1	1	1	1	1	2	2	1	4	3	2	0	79
44	17	3	0	0	1	2	1	1	1	1	1	1	4	2	2	0	79
19	17	5	1	0.2	1	2	1	1	1	1	2	1	4	3	2	0	79
69	42	2	0	0	1	1	2	3	3	3	1	1	4	2	2	0	78
54	22	16	2	0.13	1	2	1	2	3	3	2	1	4	3	2	0	76
39	9	1	1	1	1	2	1	1	1	3	2	1	4	2	2	0	77
29	23	1	0	0	1	2	1	1	1	2	1	1	4	2	2	0	76
33	3	9	0	0	1	2	1	1	1	1	1	1	4	3	2	0	76
12	47	3	2	0.67	1	2	1	1	1	3	2	1	4	2	2	0	74
48	22	2	0	0	1	2	1	1	2	2	1	1	4	2	2	0	75
47	20	1	0	0	1	2	1	1	1	1	1	1	4	2	2	0	75
34	24	1	0	0	1	2	1	1	1	2	1	1	4	2	2	0	76
29	5	9	0	0	1	2	1	1	1	1	1	1	4	3	2	0	58
36	18	1	0	0	1	2	1	1	1	1	1	1	4	2	2	0	74
53	25	30	3	0.1	1	1	1	1	4	2	2	1	4	3	2	0	75
26	15	22	20	0.91	1	1	1	1	1	1	2	1	4	3	2	0	74
21	15	2	0	0	1	2	1	1	1	1	1	1	4	2	2	0	74
24	9	4	4	1	1	2	1	1	1	1	2	1	4	3	2	0	74
31	28	24	11	0.46	1	2	1	1	1	3	2	1	4	3	2	0	74
49	10	18	11	0.61	1	1	1	2	3	3	2	1	4	3	2	0	73
22	38	2	2	1	1	2	1	1	1	2	2	1	4	2	2	0	74
16	16	55	25	0.45	1	2	1	1	1	3	2	1	4	3	2	0	73
64	25	3	0	0	1	2	1	1	2	2	1	1	4	2	2	0	74
44	9	10	6	0.6	1	1	1	1	1	1	2	1	4	3	2	0	74
31	40	18	15	0.83	1	2	1	1	1	3	2	1	4	3	2	0	72
36	13	1	0	0	1	2	1	1	1	1	1	1	4	2	2	0	73
28	4	23	1	0.04	1	2	1	1	1	1	2	1	4	3	2	0	72
19	55	8	8	1	1	1	1	2	1	3	2	1	4	3	2	0	71
54	43	9	7	0.78	1	2	1	1	3	3	2	1	4	3	2	0	69
30	18	1	0	0	1	2	1	1	1	1	1	1	4	2	2	0	70
41	18	11	1	0.09	1	2	1	1	1	3	2	1	4	3	2	0	71
67	14	1	0	0	1	2	1	1	1	1	1	1	4	2	2	0	70
33	13	1	0	0	1	2	1	1	1	1	1	1	4	2	2	0	70
38	12	5	2	0.4	1	2	1	1	1	1	2	1	4	3	2	0	70
61	94	7	1	0.14	1	2	1	3	4	4	2	1	2	3	2	1	25
41	47	15	13	0.87	1	2	1	2	1	4	2	1	4	3	2	0	71
67	20	2	0	0	1	1	1	1	1	1	1	1	4	2	2	0	68
29	25	29	3	0.1	1	2	1	1	1	2	2	1	4	3	2	0	69
51	50	11	0	0	3	1	2	2	3	3	1	1	4	3	2	1	57
40	30	3	0	0	1	2	1	1	1	2	1	1	4	2	2	0	68
17	8	24	2	0.08	1	2	1	2	1	3	2	1	4	3	2	0	69
47	16	2	1	0.5	1	2	1	2	3	1	2	1	4	2	2	0	70
25	26	1	0	0	1	2	1	1	1	2	1	1	4	2	2	0	69
41	7	5	1	0.2	1	2	1	1	1	1	2	1	4	3	2	0	70
46	8	7	0	0	1	2	1	1	1	1	1	1	4	3	2	0	70
53	25	12	0	0	1	2	1	2	2	2	1	1	4	3	2	0	67
74	20	1	0	0	1	2	1	1	1	1	1	1	4	2	2	0	73
24	60	35	21	0.6	1	1	1	1	1	3	2	1	4	3	2	0	69
36	25	1	0	0	1	2	1	1	1	2	1	1	4	2	2	0	68
34	9	2	0	0	1	2	1	1	1	1	1	1	4	2	2	0	67
41	12	1	0	0	1	1	1	1	1	1	1	1	4	2	2	0	68
40	15	19	8	0.42	1	1	1	1	1	3	2	1	4	3	2	0	67
52	24	13	12	0.92	1	1	1	1	3	2	2	1	4	3	2	0	78
30	50	3	0	0	1	2	1	1	1	3	1	1	4	2	2	0	78
30	25	11	11	1	1	2	1	1	1	3	2	1	4	3	2	0	75
37	16	10	8	0.8	1	1	1	2	1	3	2	1	4	3	2	0	75
43	8	13	2	0.15	1	1	1	1	1	1	2	1	4	3	2	0	68
35	6	5	4	0.8	1	2	1	1	1	1	2	1	4	3	2	0	80
31	5	3	1	0.33	1	2	1	1	1	1	2	1	4	2	2	0	66
29	12	48	19	0.4	1	2	1	1	1	3	2	1	4	3	2	0	63
47	15	1	1	1	1	2	1	1	3	1	2	1	4	2	2	0	62
36	28	16	0	0	1	2	1	1	1	2	1	1	4	3	2	0	64
26	20	10	9	0.9	1	2	1	1	1	1	2	1	4	3	2	0	63
58	8	25	3	0.12	1	2	1	1	4	1	2	1	4	3	2	0	67
39	10	8	5	0.63	1	1	1	2	1	3	2	1	4	3	2	0	62
29	44	1	0	0	1	2	1	1	1	3	1	1	4	2	2	0	65
20	30	10	7	0.7	1	2	1	1	1	2	2	1	4	3	2	0	66
27	8	10	0	0	1	2	1	1	1	1	1	1	4	3	2	0	65
42	14	14	13	0.93	1	2	1	1	1	3	2	1	4	3	2	0	64
32	22	15	9	0.6	1	2	1	2	1	3	2	1	4	3	2	0	64
45	1	1	0	0	1	1	1	1	1	1	1	1	4	2	2	0	58
45	14	3	1	0.33	1	2	1	2	4	4	2	1	4	2	2	0	65
29	30	2	0	0	1	2	1	1	1	2	1	1	4	2	2	0	63
30	14	13	1	0.08	1	2	1	1	1	1	2	1	4	3	2	0	61
28	35	2	0	0	1	2	2	1	1	2	1	1	4	2	2	0	60
28	20	23	5	0.22	1	2	1	2	1	1	2	1	4	3	2	0	64
38	20	18	0	0	1	2	1	1	1	1	1	1	4	3	2	0	65
47	8	10	4	0.4	1	2	1	1	4	1	2	1	4	3	2	0	64
35	8	1	0	0	1	2	1	2	1	1	1	1	4	2	2	0	61
46	14	2	0	0	1	2	1	1	1	1	1	1	4	2	2	0	62
49	5	2	0	0	1	2	1	2	1	1	1	1	4	2	2	0	63
58	20	1	0	0	1	2	2	2	3	3	1	1	4	3	2	0	65
33	13	11	0	0	1	2	1	1	1	1	1	1	4	3	2	0	65
55	20	6	0	0	1	2	2	1	1	1	1	1	4	3	2	0	65
49	18	2	0	0	1	2	1	2	1	1	1	1	4	2	2	1	39
41	21	4	2	0.5	1	2	1	1	1	2	2	1	4	3	2	0	51
27	18	2	1	0.5	1	2	1	2	1	3	2	1	4	2	2	0	64
30	10	2	0	0	1	2	1	2	1	1	1	1	4	2	2	0	58
36	40	57	12	0.21	1	2	1	1	1	4	2	1	4	3	2	0	62
35	15	10	0	0	1	2	1	1	1	1	1	1	4	3	2	0	63
43	10	1	0	0	1	2	1	1	1	3	1	1	2	2	2	0	62
30	27	2	2	1	1	2	1	1	1	3	2	1	4	2	2	0	63
41	15	12	0	0	1	2	1	1	1	1	1	1	4	3	2	0	60
41	12	4	3	0.75	1	2	1	1	1	1	2	1	4	3	2	0	62
38	15	9	0	0	1	2	1	2	1	1	1	1	4	3	2	0	64
45	15	37	5	0.14	3	1	1	2	4	3	2	1	4	3	2	0	64
40	20	2	0	0	1	2	1	1	1	1	1	1	4	2	2	0	61
27	10	1	0	0	1	2	1	1	1	1	1	1	4	2	2	0	60
33	40	4	0	0	1	2	1	1	1	2	1	1	4	3	2	0	60
53	14	16	11	0.69	1	1	1	1	3	1	2	1	4	3	2	0	60
38	10	6	1	0.17	1	2	1	1	1	4	2	1	4	3	2	0	65
19	50	2	0	0	1	2	2	1	1	3	1	1	4	2	2	0	62
17	60	13	6	0.46	1	2	1	1	1	3	2	1	4	3	2	0	58
75	22	1	0	0	1	1	1	2	3	3	1	1	4	2	2	0	56
31	12	6	1	0.17	1	2	1	1	1	1	2	1	4	3	2	0	56
16	15	19	14	0.74	1	2	1	1	1	3	2	1	4	3	2	0	57
20	25	9	0	0	1	2	1	1	1	2	1	1	4	3	2	0	57
70	72	4	0	0	1	1	1	1	3	3	1	1	4	3	2	0	51
69	12	7	0	0	1	2	2	1	4	1	1	2	4	3	2	0	55
31	25	38	10	0.26	1	1	1	2	1	2	2	1	4	3	2	0	55
65	15	5	0	0	3	2	1	1	1	1	1	1	4	3	2	0	56
85	60	26	20	0.77	1	1	1	1	4	3	2	1	4	3	2	0	59
43	23	1	0	0	1	2	1	1	1	2	1	1	4	2	2	0	55
26	35	1	0	0	1	2	1	1	1	2	1	1	4	2	2	0	52
57	25	16	0	0	1	2	1	1	3	3	1	1	4	3	2	0	48
21	30	41	27	0.66	1	2	1	1	1	3	2	1	4	3	2	0	58
21	25	3	0	0	3	2	1	1	1	2	1	1	4	2	2	0	10
48	15	3	1	0.33	1	2	1	1	3	1	2	1	4	2	2	0	51
58	20	1	0	0	1	1	1	1	1	1	1	1	4	2	2	0	58
47	6	90	3	0.03	1	2	1	1	4	1	2	1	4	3	2	0	53
39	18	6	4	0.67	1	1	1	2	1	1	2	1	4	3	2	0	47
48	16	11	6	0.55	1	2	1	2	3	1	2	1	4	3	2	0	55
28	27	56	22	0.39	1	1	1	1	1	2	2	1	4	3	2	0	44
27	36	1	0	0	1	2	1	1	1	2	1	1	4	2	2	0	31
23	21	2	0	0	1	2	1	2	1	2	1	1	4	2	2	0	39
38	15	2	1	0.5	1	2	1	2	1	3	2	1	4	2	2	0	47
23	17	6	3	0.5	1	2	1	1	1	1	2	1	4	3	2	0	55
54	43	5	1	0.2	1	2	1	1	3	3	2	1	4	3	2	0	49
25	8	4	0	0	1	2	1	2	1	1	1	1	4	3	2	0	33
40	30	5	5	1	1	2	1	1	1	2	2	1	4	3	2	0	56
26	14	42	9	0.21	1	2	1	1	1	3	2	1	4	3	2	0	47
63	13	1	1	1	1	2	1	2	3	1	2	1	4	2	2	0	53
30	14	46	9	0.2	1	1	1	1	1	1	2	1	4	3	2	0	57
30	11	1	1	1	3	2	1	1	1	1	2	1	4	2	2	0	57
42	25	13	12	0.92	1	2	1	1	1	3	2	1	4	3	2	0	56
58	20	6	2	0.33	1	2	1	1	3	3	2	1	4	3	2	0	56
30	16	25	9	0.36	1	2	1	2	1	3	2	1	4	3	2	0	36
15	23	20	5	0.25	1	2	1	1	1	2	2	1	4	3	2	0	55
25	8	2	2	1	1	2	1	1	1	1	2	1	4	2	2	0	58
44	14	3	0	0	1	1	1	1	1	1	1	1	4	2	2	0	58
44	35	10	8	0.8	1	1	1	1	1	4	2	1	4	3	2	0	55
18	40	1	0	0	1	1	2	1	1	2	1	1	4	2	2	0	54
44	14	1	1	1	1	2	1	2	1	1	2	1	4	2	2	0	46
55	25	4	3	0.75	1	1	1	1	3	2	2	1	4	3	2	0	53
59	6	1	0	0	1	2	1	1	1	1	1	1	4	2	2	0	50
46	50	3	2	0.67	1	2	1	2	3	3	2	1	4	2	2	0	59
58	11	18	1	0.06	1	2	1	2	3	1	2	1	4	3	2	0	57
50	9	3	0	0	1	2	1	1	1	1	1	1	4	2	2	0	50
50	23	10	9	0.9	1	2	1	1	3	2	2	1	4	3	2	0	53
57	18	5	0	0	1	2	1	1	1	1	1	1	4	3	2	0	44
37	5	17	3	0.18	1	2	1	1	1	1	2	1	4	3	2	0	51
37	14	35	7	0.2	1	2	1	1	1	3	2	1	4	3	2	0	49
41	35	32	16	0.5	1	1	1	1	1	3	2	1	4	3	2	0	49
64	15	9	0	0	1	2	1	1	1	1	1	1	4	3	2	0	51
63	10	9	3	0.33	1	1	1	1	3	1	2	1	4	3	2	0	51
27	10	9	0	0	1	2	1	1	1	1	1	1	4	3	2	0	52
31	4	6	6	1	1	2	1	1	1	1	2	1	4	3	2	0	50
35	14	3	0	0	1	2	1	1	1	1	1	1	3	2	2	0	57
48	7	4	0	0	1	2	1	1	1	1	1	1	4	3	2	0	40
30	9	13	7	0.54	1	1	1	1	1	1	2	1	4	3	2	0	51
33	14	2	1	0.5	1	2	1	1	1	1	2	1	4	2	2	0	51
27	59	24	20	0.83	1	2	1	1	1	3	2	1	4	3	2	0	41
39	12	8	7	0.88	1	2	1	1	1	1	2	1	4	3	2	0	53
56	40	18	16	0.89	1	1	1	1	4	2	2	1	4	3	2	0	42
56	16	13	6	0.46	1	1	1	1	3	1	2	1	4	1	2	0	57
27	15	1	0	0	1	2	1	1	1	1	1	1	4	2	2	0	54
41	10	7	1	0.14	3	2	1	1	1	1	2	1	4	3	2	0	42
35	46	19	4	0.21	1	2	1	1	1	4	2	1	4	3	2	0	42
32	12	3	3	1	1	2	1	1	1	1	2	1	4	2	2	0	43
40	10	3	0	0	1	2	1	2	1	1	1	1	4	2	2	0	41
56	12	12	3	0.25	1	2	1	1	4	1	2	1	4	3	2	0	39
25	25	1	0	0	1	2	1	1	1	2	1	1	4	2	2	0	44
34	12	9	0	0	1	1	1	2	1	1	1	1	4	3	2	0	39
27	18	1	1	1	1	2	1	1	1	1	2	1	4	2	2	0	39
28	10	9	6	0.67	1	2	1	1	1	1	2	1	4	3	2	0	40
28	12	1	0	0	1	2	1	1	1	1	1	1	4	1	2	0	40
41	23	19	0	0	1	1	1	1	1	2	1	1	4	3	2	0	40
33	38	9	5	0.56	1	1	1	1	1	2	2	1	4	3	2	0	38
17	15	18	0	0	1	2	1	1	1	1	1	1	4	3	2	0	43
22	80	15	15	1	1	1	1	1	1	3	2	1	4	3	2	0	36
43	9	39	3	0.08	1	2	1	1	1	1	2	1	4	3	2	0	41
46	9	3	2	0.67	1	2	1	2	3	1	2	1	4	2	2	0	42
28	23	2	0	0	1	2	1	1	1	2	1	1	4	2	2	0	44
21	9	23	1	0.04	1	2	1	1	1	1	2	1	4	3	2	0	44
60	4	1	1	1	1	2	1	1	3	1	2	1	4	2	2	0	37
73	20	10	8	0.8	1	2	1	1	3	1	2	1	4	3	2	0	43
29	10	2	0	0	1	2	1	1	1	1	1	1	4	2	2	0	26
39	20	15	1	0.07	1	2	1	2	1	1	2	1	4	3	2	1	26
36	45	16	13	0.81	1	2	1	2	1	3	2	1	4	3	2	0	42
34	15	15	2	0.13	1	2	1	2	1	3	2	1	4	3	2	0	45
25	24	2	1	0.5	1	2	1	1	1	2	2	1	4	2	2	0	45
28	11	22	15	0.68	1	2	1	1	1	1	2	1	4	3	2	0	34
47	21	1	0	0	1	2	1	1	2	2	1	1	4	2	2	0	39
55	60	3	0	0	1	1	2	2	3	3	1	1	4	2	2	0	43
32	25	2	0	0	1	2	1	1	1	2	1	1	4	2	2	0	38
54	40	11	8	0.73	1	2	1	2	3	3	2	1	4	3	2	0	40
31	35	3	0	0	1	1	1	1	1	2	1	1	4	2	2	0	38
61	28	5	2	0.4	1	1	1	1	3	2	2	1	4	3	2	0	38
41	20	2	0	0	1	2	1	1	1	1	1	1	4	2	2	0	38
31	16	4	0	0	1	2	1	1	1	1	1	1	4	3	2	0	43
30	40	14	13	0.93	1	2	1	1	1	2	2	1	4	3	2	0	40
52	2	2	0	0	1	2	1	1	1	1	1	1	4	2	2	0	39
29	12	49	22	0.45	1	2	1	1	1	3	2	1	4	3	2	0	11
48	21	2	0	0	1	2	1	1	3	3	1	1	4	2	2	0	31
51	13	6	0	0	1	2	1	2	1	1	1	1	4	3	2	0	36
41	20	42	3	0.07	1	1	1	1	1	1	2	1	4	3	2	1	11
33	8	6	0	0	1	2	1	2	1	1	1	1	4	3	2	0	45
29	20	11	11	1	1	2	1	1	1	1	2	1	4	3	2	0	31
49	70	1	1	1	1	2	1	1	3	3	2	1	4	2	2	0	39
18	20	18	10	0.56	2	2	1	1	1	1	2	1	4	3	2	0	35
45	30	24	4	0.17	1	2	1	3	4	4	2	2	4	3	1	0	38
26	21	17	1	0.06	1	2	1	1	1	2	2	1	4	3	2	0	40
33	21	2	0	0	3	2	1	1	1	2	1	1	4	2	2	0	36
45	20	6	4	0.67	3	1	1	1	4	3	2	2	4	3	2	0	34
57	10	1	0	0	1	2	1	1	1	1	1	1	4	2	2	0	30
41	2	15	2	0.13	1	2	1	2	1	1	2	1	4	3	2	0	27
32	13	7	5	0.71	1	2	1	1	1	1	2	1	4	3	2	0	32
37	35	19	5	0.26	1	1	1	1	1	2	2	1	4	3	2	0	32
74	18	2	0	0	1	2	1	1	1	1	1	1	4	2	2	0	27
35	28	1	0	0	1	1	1	1	1	2	1	1	4	2	2	0	30
18	14	32	5	0.16	1	2	1	1	1	1	2	1	4	3	2	0	26
36	12	12	5	0.42	1	2	1	1	1	3	2	1	4	3	2	0	33
52	12	2	0	0	1	2	1	1	1	1	1	1	4	2	2	0	25
37	60	2	0	0	1	2	1	1	1	3	1	1	4	2	2	0	8
40	17	5	4	0.8	1	2	1	1	1	1	2	1	4	3	2	0	31
28	17	2	0	0	1	2	1	1	1	1	1	1	4	4	2	0	32
24	45	2	0	0	1	2	1	2	1	3	1	1	4	2	2	0	32
25	23	11	0	0	1	2	1	1	1	2	1	1	4	3	2	0	35
24	25	75	24	0.32	1	2	1	1	1	3	2	1	4	3	2	0	29
36	9	17	16	0.94	1	1	1	1	1	1	2	1	4	3	2	0	33
49	55	1	0	0	1	2	1	1	3	3	1	1	4	1	2	0	25
38	13	5	0	0	1	2	1	1	1	1	1	1	4	3	2	0	26
27	15	4	0	0	1	2	1	1	1	3	1	1	4	3	2	0	20
92	45	1	0	0	1	2	2	1	3	3	1	1	4	2	2	0	13
32	20	8	2	0.25	1	2	1	1	1	1	2	1	4	3	2	0	27
59	21	2	1	0.5	1	2	1	2	3	3	2	1	4	2	2	0	32
49	8	9	5	0.56	1	2	1	2	3	1	2	1	4	3	2	0	37
38	28	30	6	0.2	1	2	1	1	1	2	2	1	4	3	2	0	20
51	30	1	1	1	1	1	1	1	3	2	2	1	4	2	2	0	28
15	38	77	39	0.51	1	2	1	1	1	3	2	1	4	3	2	0	35
29	24	11	11	1	1	1	1	1	1	2	2	1	4	3	2	0	23
58	10	14	0	0	1	2	1	1	1	1	1	1	4	3	2	0	26
33	68	28	12	0.43	1	1	1	1	1	3	2	1	4	3	2	0	33
37	14	26	4	0.15	1	1	1	1	1	1	2	1	4	3	2	0	34
34	11	10	0	0	1	2	1	1	1	1	1	1	4	3	2	0	29
58	30	8	0	0	1	2	2	2	2	2	1	1	4	3	2	0	32
50	27	8	6	0.75	1	1	1	1	3	2	2	1	4	3	2	0	31
61	10	16	0	0	1	2	1	1	1	1	1	1	4	3	2	0	33
70	35	56	11	0.2	1	2	1	1	4	2	2	1	4	3	2	0	31
63	18	2	0	0	1	2	1	1	1	1	1	1	4	2	2	0	24
31	18	23	7	0.3	1	2	1	1	1	1	2	1	4	3	2	0	25
23	28	15	15	1	1	2	1	2	1	2	2	1	4	3	2	0	27
35	20	1	1	1	1	1	1	1	1	1	2	1	4	2	2	0	27
49	80	1	0	0	1	2	2	1	3	3	1	1	4	2	2	0	26
20	43	2	1	0.5	1	2	1	1	1	3	2	1	4	2	2	0	19
68	10	2	2	1	1	1	1	1	4	3	2	1	4	2	2	0	19
25	15	1	1	1	1	2	1	1	1	1	2	1	4	2	2	0	21
33	17	7	0	0	1	2	1	1	1	1	1	1	4	3	2	0	19
66	13	15	11	0.73	1	1	1	1	4	3	2	1	4	3	2	0	2
57	14	1	1	1	1	1	1	1	3	1	2	1	4	2	2	0	24
21	38	2	1	0.5	1	2	1	1	1	3	2	1	4	2	2	0	24
43	28	1	0	0	1	2	1	2	1	2	1	1	4	2	2	0	22
34	18	2	1	0.5	1	2	1	1	1	1	2	1	4	2	2	0	27
37	13	1	1	1	2	2	1	1	1	1	2	1	4	2	2	0	29
62	6	1	0	0	1	1	1	2	3	3	1	1	4	2	2	0	25
51	5	5	2	0.4	1	2	1	1	3	1	2	1	4	2	2	0	24
55	5	3	3	1	1	1	1	1	3	1	2	1	4	2	2	0	25
25	20	1	0	0	1	2	1	2	1	1	1	1	4	2	2	0	31
53	7	10	2	0.2	1	2	1	1	3	1	2	1	4	3	2	0	23
18	12	9	2	0.22	1	2	1	1	1	1	2	1	4	3	2	0	24
37	8	5	2	0.4	1	2	1	1	1	1	2	1	4	3	2	0	20
39	30	19	6	0.32	1	2	1	2	2	3	2	2	4	3	2	0	15
45	35	3	0	0	3	2	1	1	4	4	1	1	4	2	2	0	22
61	18	3	2	0.67	1	2	1	1	3	3	2	1	4	2	2	0	23
44	10	2	1	0.5	1	1	1	2	1	3	2	1	4	2	2	0	24
39	38	3	1	0.33	1	2	1	1	1	2	2	1	4	2	2	0	22
58	14	2	0	0	1	1	1	1	1	1	1	1	4	2	2	0	16
20	29	7	2	0.29	1	2	1	2	1	2	2	1	4	3	2	0	17
30	43	1	0	0	1	2	2	2	1	3	1	1	4	2	2	0	22
29	5	19	0	0	1	2	1	1	1	1	1	1	4	2	2	0	23
35	33	2	1	0.5	1	1	1	1	1	3	2	1	4	2	2	0	23
39	19	10	0	0	1	2	1	2	1	1	1	1	4	3	2	0	16
39	4	1	1	1	1	2	1	1	1	1	2	1	4	2	2	0	13
30	4	73	32	0.44	1	2	1	1	1	1	2	1	4	3	2	0	22
32	19	6	4	0.67	1	2	1	1	1	3	2	1	4	3	2	0	11
37	35	8	6	0.75	1	1	1	2	1	2	2	1	4	3	2	0	18
62	28	12	3	0.25	1	1	1	1	3	3	2	1	4	3	2	0	19
34	35	12	3	0.25	1	2	1	1	1	3	2	1	4	3	2	0	19
54	33	5	1	0.2	1	2	1	1	3	3	2	1	4	3	2	0	19
25	40	22	17	0.77	1	1	1	1	1	3	2	1	4	3	2	0	15
15	7	1	0	0	1	2	1	1	1	1	1	1	4	2	2	0	19
31	28	10	5	0.5	1	1	1	1	1	2	2	1	4	3	2	0	19
55	35	1	0	0	1	2	2	1	2	2	1	1	4	2	2	0	17
55	24	56	6	0.11	1	1	1	2	4	3	2	1	4	3	2	0	18
35	20	2	0	0	1	2	1	1	1	1	1	1	4	2	2	0	20
35	19	3	0	0	1	2	1	1	1	1	1	1	4	2	2	0	21
38	15	2	0	0	1	2	1	1	1	1	1	1	4	2	2	0	18
50	11	2	0	0	1	2	1	1	1	1	1	1	4	2	2	0	23
57	54	1	0	0	1	1	1	1	3	3	1	1	4	2	2	0	12
43	12	1	1	1	1	2	1	2	1	1	2	1	4	2	2	0	19
33	24	3	1	0.33	1	2	1	1	1	3	2	1	4	2	2	0	14
62	8	22	8	0.36	1	2	1	2	3	1	2	1	4	1	2	0	16
39	15	19	1	0.05	1	2	1	1	1	1	2	1	4	3	2	0	16
34	26	7	0	0	1	2	1	1	1	2	1	1	4	3	2	0	21
62	13	28	5	0.18	1	2	1	2	3	1	2	1	4	3	2	0	23
40	22	17	14	0.82	1	2	1	1	1	3	2	1	4	3	2	0	6
52	37	90	1	0.01	1	2	1	2	4	2	2	1	4	3	2	0	12
36	27	6	6	1	1	2	1	1	1	2	2	1	4	3	2	0	5
37	30	19	11	0.58	1	2	1	1	1	3	2	1	4	3	2	0	8
20	43	20	17	0.85	1	2	1	1	1	3	2	1	4	3	2	0	10
88	28	2	2	1	1	2	1	1	3	2	2	1	4	2	2	0	6
29	21	1	0	0	1	1	1	2	1	2	1	1	4	2	2	0	14
47	57	3	1	0.33	1	1	2	1	3	3	2	1	4	2	2	0	21
33	38	1	0	0	1	2	1	1	1	2	1	1	4	2	2	0	12
19	34	13	11	0.85	1	2	1	1	1	2	2	1	4	3	2	0	13
37	31	20	18	0.9	1	2	1	1	1	3	2	1	4	3	2	0	11
58	40	19	0	0	1	2	1	2	3	3	1	1	4	3	2	0	3
38	15	1	0	0	3	2	1	1	1	3	1	1	4	2	2	0	2
50	12	1	0	0	1	2	2	1	1	1	1	1	4	2	2	0	31
29	20	6	5	0.83	1	1	1	3	1	1	2	1	4	3	2	0	83
54	10	1	0	0	1	2	1	2	1	1	1	1	4	2	2	0	83
38	27	44	3	0.07	2	2	1	1	1	2	2	1	4	3	2	0	81
40	19	4	4	1	2	2	1	1	1	1	2	1	4	3	2	0	80
32	20	12	8	0.67	1	2	1	1	1	3	2	1	4	3	2	0	25
57	45	3	0	0	1	1	1	1	3	3	1	1	4	2	2	0	81
59	10	1	0	0	1	2	1	1	1	1	1	1	4	2	2	0	81
35	85	22	8	0.36	1	2	1	2	1	4	2	1	4	3	2	0	57
44	30	3	0	0	1	1	1	1	1	2	1	1	4	2	2	0	80
30	49	1	0	0	3	2	1	1	1	3	1	1	2	2	2	0	78
57	20	3	0	0	1	2	1	2	1	1	1	1	4	2	2	0	78
44	42	1	0	0	2	1	2	1	1	3	1	1	4	2	2	0	76
56	12	2	0	0	1	2	1	1	1	1	1	1	4	2	2	0	65
22	24	15	2	0.13	1	2	1	1	1	2	2	1	4	3	2	0	79
51	18	30	8	0.27	3	2	1	2	4	4	2	1	4	3	2	0	9
19	21	2	0	0	1	2	1	1	1	2	1	1	4	2	2	0	77
43	16	12	1	0.08	1	1	1	1	1	1	2	1	4	3	2	0	75
25	15	39	24	0.62	1	1	1	2	1	3	2	1	4	3	2	0	75
63	30	16	5	0.31	1	1	1	3	4	3	2	1	4	3	2	0	76
40	14	43	19	0.44	1	1	1	1	1	3	2	1	4	3	2	0	77
25	11	16	3	0.19	1	2	1	2	1	3	2	1	4	3	2	0	75
46	10	82	5	0.06	1	1	1	3	4	1	2	1	4	3	2	0	11
43	30	8	1	0.13	3	2	1	1	1	2	2	1	4	3	2	0	74
51	27	36	20	0.56	1	2	1	1	4	3	2	1	4	3	2	0	78
32	16	17	3	0.18	3	1	1	1	1	1	2	1	4	3	2	0	10
41	30	3	0	0	2	2	1	1	1	2	1	1	4	2	2	0	70
41	19	4	0	0	1	2	1	1	1	1	1	1	4	2	2	0	70
38	19	77	8	0.1	1	1	1	1	1	1	2	1	4	3	2	0	69
45	16	1	0	0	1	2	1	1	3	3	1	1	4	2	2	0	72
47	15	2	0	0	1	2	1	1	1	1	1	1	4	2	2	0	51
60	20	2	0	0	1	1	1	2	1	1	1	1	4	2	2	0	65
51	25	15	2	0.13	3	2	1	1	3	2	2	1	4	3	2	0	68
50	25	6	2	0.33	1	2	1	2	3	2	2	1	4	3	2	0	69
48	37	1	0	0	3	2	1	1	2	2	1	1	4	2	2	0	67
59	22	19	8	0.42	1	2	1	1	4	3	2	1	4	3	2	0	66
52	12	20	5	0.25	1	2	1	1	3	1	2	1	4	3	2	0	63
58	18	2	1	0.5	1	1	1	1	3	3	2	1	4	2	2	0	68
47	10	59	4	0.07	1	2	1	1	4	1	2	1	4	3	2	0	64
27	25	14	2	0.14	1	2	1	2	1	2	2	1	4	3	2	0	45
38	12	7	3	0.43	1	2	1	1	1	1	2	1	4	3	2	0	62
40	16	1	0	0	1	2	1	1	1	1	1	1	4	2	2	0	61
40	8	14	3	0.21	2	2	1	1	1	1	2	1	4	3	2	0	63
38	25	5	5	1	1	2	1	1	1	2	2	1	4	3	2	0	61
52	15	5	2	0.4	2	2	1	2	3	1	2	1	4	3	2	0	60
51	10	45	14	0.31	1	2	1	1	4	1	2	1	4	3	2	0	66
67	17	2	0	0	2	2	1	2	1	1	1	1	4	2	2	0	61
30	20	5	4	0.8	3	2	1	1	1	1	2	1	4	3	2	0	61
56	22	2	0	0	1	2	1	1	2	2	1	1	4	2	2	1	16
42	9	44	9	0.2	3	1	1	1	1	3	2	1	4	3	2	0	60
24	5	74	20	0.27	1	2	1	1	1	4	2	1	4	3	2	0	34
31	16	4	0	0	1	2	1	2	1	1	1	1	4	3	2	0	70
69	25	15	3	0.2	1	2	1	2	4	3	2	1	4	3	2	0	54
62	44	5	0	0	1	2	1	2	3	3	1	1	4	3	2	0	55
72	20	29	12	0.41	1	1	1	2	4	4	2	1	4	3	2	0	58
37	11	15	1	0.07	2	2	1	1	1	1	2	1	4	3	2	0	58
31	60	1	0	0	2	2	1	1	1	3	1	1	4	2	2	0	58
57	12	10	1	0.1	1	1	1	2	4	4	2	1	4	3	2	0	58
52	13	1	1	1	1	2	1	1	3	1	2	1	4	2	2	0	58
16	39	1	1	1	1	2	1	1	1	2	2	1	2	2	2	0	58
55	15	4	0	0	1	2	1	1	1	1	1	1	4	3	2	0	56
50	3	6	3	0.5	3	2	1	1	3	1	2	1	4	3	2	0	56
37	38	2	0	0	1	1	1	1	1	2	1	1	2	2	2	0	53
26	17	6	5	0.83	1	1	1	2	1	3	2	1	4	3	2	0	48
41	48	2	0	0	1	1	2	1	1	3	1	1	4	2	2	0	50
47	14	6	0	0	1	2	1	1	1	1	1	1	4	3	2	0	51
53	13	2	0	0	1	2	1	1	1	1	1	1	4	2	2	0	53
49	29	2	0	0	1	1	1	1	2	2	1	1	4	2	2	0	49
68	21	3	0	0	3	2	1	1	3	3	1	1	4	2	2	0	12
43	33	1	0	0	2	2	1	3	1	2	1	1	3	2	2	0	47
44	60	60	19	0.32	3	1	1	1	1	3	2	1	4	3	2	0	21
56	65	24	2	0.08	1	2	1	3	4	3	2	1	4	3	2	0	46
43	1	60	4	0.07	1	2	1	1	1	1	2	1	4	3	2	0	20
69	22	6	0	0	1	2	1	2	2	2	1	1	4	3	2	0	50
40	11	12	6	0.5	3	2	1	1	1	1	2	1	4	3	2	0	48
46	22	34	10	0.29	1	1	1	1	3	3	2	1	4	3	2	0	49
26	28	2	1	0.5	1	2	1	1	1	2	2	1	4	2	2	0	44
24	21	3	3	1	1	2	1	1	1	2	2	1	4	2	2	0	44
48	30	4	0	0	1	2	1	1	3	3	1	1	4	3	2	0	46
41	12	14	13	0.93	1	2	1	1	1	3	2	1	4	3	2	0	46
48	18	2	0	0	1	2	1	2	1	1	1	1	4	2	2	0	17
35	17	14	1	0.07	1	1	1	1	1	3	2	1	4	3	2	0	47
21	17	6	2	0.33	1	2	1	1	1	1	2	1	4	3	2	0	47
31	23	1	0	0	1	1	1	1	1	2	1	1	4	2	2	0	42
50	15	7	1	0.14	1	2	1	2	3	1	2	1	4	3	2	0	45
27	23	4	0	0	3	2	1	1	1	2	1	1	4	3	2	0	38
51	15	5	0	0	1	2	1	1	1	1	1	1	4	3	2	0	43
19	11	1	1	1	1	1	1	1	1	3	2	1	4	2	2	0	41
58	40	1	0	0	1	2	1	1	2	2	1	1	4	2	2	0	44
65	6	1	0	0	1	2	1	1	1	1	1	1	4	2	2	0	46
73	90	1	1	1	1	1	1	1	4	4	2	1	4	2	2	1	42
61	5	35	3	0.09	1	1	1	2	4	3	2	1	4	3	2	0	38
44	37	1	0	0	2	2	2	1	1	2	1	1	4	2	2	0	42
51	25	9	7	0.78	3	2	1	2	4	3	2	1	4	3	2	0	38
44	22	2	0	0	1	2	1	1	1	3	1	1	4	2	2	0	39
33	40	4	0	0	1	1	1	1	1	2	1	1	4	3	2	0	26
52	50	9	6	0.67	1	2	1	1	3	3	2	1	4	3	2	0	34
32	22	10	9	0.9	1	2	1	1	1	2	2	1	4	3	2	0	35
28	90	22	6	0.27	1	2	1	1	1	3	2	1	4	3	2	0	29
37	40	9	3	0.33	2	2	1	2	1	3	2	1	4	3	2	0	10
60	15	1	1	1	2	1	1	1	3	1	2	1	4	2	2	0	36
66	80	51	20	0.39	2	2	1	2	4	3	2	1	4	3	2	1	13
43	21	2	2	1	1	1	1	3	1	2	2	1	4	2	2	0	35
55	22	1	0	0	1	2	1	2	3	3	1	1	4	2	2	0	33
64	15	7	1	0.14	1	2	1	1	3	3	2	1	4	3	2	0	32
12	18	3	0	0	1	2	1	1	1	1	1	1	4	2	2	0	44
35	12	3	0	0	1	2	1	1	1	1	1	1	4	2	2	0	35
51	10	4	0	0	1	1	1	1	1	1	1	1	4	3	2	0	3
18	30	3	0	0	2	2	1	2	1	3	1	1	4	2	2	0	28
45	35	7	0	0	1	1	1	2	2	2	1	1	4	3	2	0	34
63	35	2	0	0	2	2	1	1	2	2	1	1	4	2	2	0	29
33	18	3	0	0	3	2	1	2	1	3	1	1	4	2	2	0	16
37	35	2	0	0	2	2	1	1	1	2	1	1	4	1	2	0	7
39	7	13	0	0	1	2	1	1	1	1	1	1	4	3	2	0	43
71	13	7	2	0.29	1	2	1	2	3	1	2	1	4	3	2	0	31
55	40	6	0	0	3	2	1	1	2	2	1	1	4	3	2	0	24
48	130	4	0	0	1	2	1	1	3	3	1	1	4	3	2	0	22
30	10	9	4	0.44	1	1	1	1	1	1	2	1	4	1	2	0	19
36	32	27	14	0.52	3	2	1	1	1	4	2	1	4	3	2	0	29
35	1	19	7	0.37	1	2	1	2	1	1	2	1	4	3	2	0	12
36	25	7	0	0	2	2	1	2	1	2	1	1	4	1	2	0	9
31	47	6	0	0	2	2	2	1	1	3	1	1	4	2	2	0	26
33	25	4	4	1	1	1	1	1	1	3	2	1	4	2	2	0	25
25	60	4	1	0.25	2	2	1	1	1	3	2	1	4	3	2	0	28
44	18	2	1	0.5	1	1	1	1	1	1	2	1	4	2	2	0	27
55	12	2	0	0	1	2	1	1	1	1	1	1	4	2	2	0	32
47	27	1	0	0	3	1	2	1	2	2	1	1	4	2	2	0	21
37	40	1	1	1	1	1	1	1	1	2	2	1	4	2	2	0	14
38	11	16	0	0	1	2	1	3	1	1	1	1	4	3	2	0	15
55	14	90	11	0.12	2	2	1	1	4	1	2	1	4	3	2	0	23
25	57	5	0	0	1	1	2	3	1	3	1	1	4	3	2	0	15
11	27	11	7	0.64	1	2	1	1	1	3	2	1	4	3	2	0	35
32	9	16	5	0.31	1	2	1	1	1	3	2	1	4	3	2	0	17
23	21	20	7	0.35	3	2	1	1	1	2	2	1	4	3	2	0	9
58	48	84	3	0.04	1	2	1	1	4	3	2	1	4	3	2	0	36
32	35	15	12	0.8	1	2	1	1	1	3	2	1	4	3	2	0	14
24	4	7	5	0.71	1	2	1	1	1	1	2	1	4	3	2	0	56
53	10	7	0	0	2	2	1	1	1	1	1	1	4	3	2	0	14
41	25	37	6	0.16	1	1	1	1	1	3	2	1	4	3	2	0	8
30	12	80	19	0.24	1	2	1	1	1	1	2	1	4	3	2	0	7
65	64	2	0	0	2	2	2	1	3	3	1	1	4	2	2	0	18
57	35	6	1	0.17	2	2	1	1	3	2	2	1	4	3	2	0	12
50	20	1	0	0	3	1	2	1	1	1	1	1	4	2	2	0	55
46	46	8	2	0.25	3	2	1	1	4	4	2	1	4	3	2	0	58
43	24	35	7	0.2	3	2	1	1	1	3	2	1	4	3	2	0	12
29	12	34	7	0.21	1	2	1	1	1	3	2	1	4	3	2	0	70
54	55	53	8	0.15	3	1	1	1	4	3	2	1	4	3	2	0	80
33	25	6	1	0.17	3	2	1	1	1	3	2	1	4	3	2	0	79
25	15	2	2	1	1	2	1	1	1	1	2	1	4	2	2	0	77
36	25	4	3	0.75	1	1	1	1	1	2	2	1	4	3	2	0	83
44	24	1	0	0	3	2	1	1	1	3	1	1	4	2	2	0	81
53	78	1	0	0	1	2	1	1	3	3	1	1	4	2	2	0	79
25	10	5	0	0	3	2	1	1	1	1	1	1	4	3	2	0	77
55	4	4	0	0	1	2	1	1	1	1	1	1	4	3	2	0	69
53	22	2	0	0	1	1	1	1	2	2	1	1	4	2	2	0	79
38	30	59	20	0.34	3	2	1	1	1	3	2	1	4	3	2	0	78
61	21	1	1	1	1	2	1	1	3	2	2	1	4	2	2	0	80
47	18	8	8	1	1	2	1	1	3	1	2	1	4	3	2	0	19
44	10	1	0	0	3	2	1	1	1	1	1	1	4	2	2	0	78
62	25	3	0	0	1	2	1	2	2	2	1	1	4	2	2	0	81
41	43	2	0	0	1	1	1	1	1	3	1	1	4	2	2	0	72
35	16	1	0	0	3	2	1	1	1	1	1	1	4	2	2	0	72
41	15	10	0	0	1	1	1	1	1	3	1	1	4	3	2	0	72
16	76	90	31	0.34	3	2	1	1	1	3	2	1	4	3	2	0	72
55	7	2	1	0.5	3	2	1	1	4	1	2	1	4	2	2	0	77
82	26	1	0	0	1	2	1	1	2	2	1	1	4	2	2	0	71
41	35	2	2	1	1	2	1	1	1	4	2	1	4	2	2	0	74
62	9	3	1	0.33	3	2	1	1	3	1	2	1	4	2	2	0	74
34	13	26	13	0.5	3	2	1	1	1	1	2	1	4	3	2	0	74
21	12	5	0	0	1	1	1	1	1	1	1	1	4	3	2	0	68
43	7	3	0	0	1	2	1	1	1	1	1	1	4	2	2	0	72
40	11	5	2	0.4	3	2	1	1	1	1	2	1	4	3	2	0	69
55	40	2	0	0	1	1	2	1	2	2	1	1	4	2	2	0	70
52	31	5	2	0.4	1	1	1	1	4	4	2	1	4	3	2	0	71
26	44	42	21	0.5	1	2	1	1	1	3	2	1	4	3	2	0	76
33	21	32	7	0.22	1	1	1	1	1	3	2	1	4	3	2	0	67
38	35	52	35	0.67	1	1	1	2	1	3	2	1	4	3	2	0	67
68	28	8	0	0	3	2	1	1	2	2	1	1	4	3	2	0	66
60	23	8	0	0	1	2	1	1	2	2	1	1	4	3	2	0	65
63	25	16	8	0.5	3	2	1	1	4	2	2	1	4	3	2	0	65
23	13	12	3	0.25	1	2	1	1	1	1	2	1	4	3	2	0	70
28	22	46	16	0.35	3	2	1	1	1	4	2	1	4	3	2	0	28
79	2	50	7	0.14	1	2	1	1	4	3	2	1	4	3	2	1	52
37	24	21	9	0.43	3	2	1	1	1	2	2	1	4	3	2	0	63
31	18	7	3	0.43	3	2	1	1	1	1	2	1	4	3	2	0	64
63	28	5	0	0	1	2	1	1	4	4	1	1	4	3	2	0	62
25	14	16	11	0.69	3	2	1	1	1	1	2	1	4	3	2	0	20
52	10	7	6	0.86	3	2	1	1	3	1	2	1	4	3	2	0	66
50	22	1	0	0	3	2	1	1	2	2	1	1	4	2	2	0	63
23	12	83	20	0.24	3	1	1	1	1	1	2	1	4	3	2	0	62
46	50	13	1	0.08	1	1	1	1	3	3	2	1	4	3	2	0	61
44	24	77	44	0.57	3	1	1	1	1	3	2	1	4	3	2	0	63
28	50	1	0	0	3	2	2	1	1	3	1	1	4	2	2	0	73
54	16	2	0	0	1	2	1	1	3	3	1	1	4	2	2	0	59
41	6	18	4	0.22	1	1	1	1	1	1	2	1	4	3	2	0	58
45	24	1	0	0	3	2	1	3	2	2	1	1	4	2	2	0	55
32	21	3	2	0.67	3	1	2	1	1	2	2	1	4	2	2	0	59
60	11	67	18	0.27	1	2	1	1	4	1	2	1	4	3	2	0	66
78	35	4	0	0	1	2	1	1	2	2	1	1	4	3	2	0	58
26	34	20	8	0.4	1	1	1	1	1	3	2	1	4	3	2	0	54
35	10	5	3	0.6	1	2	1	1	1	1	2	1	4	3	2	0	57
56	24	2	0	0	1	1	1	1	2	2	1	1	4	2	2	0	57
66	45	4	0	0	1	1	2	1	3	3	1	1	2	2	2	0	57
28	18	10	9	0.9	1	1	1	2	1	1	2	1	4	3	2	0	58
34	54	17	1	0.06	1	2	1	1	1	3	2	1	4	3	2	0	54
33	20	16	0	0	1	2	1	1	1	1	1	1	4	3	2	0	53
62	25	7	4	0.57	1	2	1	1	3	2	2	1	4	3	2	0	54
32	25	1	0	0	1	2	1	1	1	2	1	1	4	2	2	0	54
19	21	35	15	0.43	3	2	1	1	1	3	2	1	4	3	2	0	46
48	16	3	0	0	1	1	1	1	1	1	1	1	4	2	2	0	71
28	9	3	1	0.33	3	2	1	1	1	1	2	1	4	2	2	0	53
49	50	3	3	1	3	1	1	1	4	3	2	1	4	2	2	0	52
62	18	1	0	0	1	1	1	1	1	1	1	1	4	2	2	0	54
38	19	11	9	0.82	3	1	1	1	1	1	2	1	4	3	2	0	52
81	108	1	0	0	1	1	1	2	3	3	1	1	2	4	2	0	53
32	21	2	1	0.5	3	2	1	1	1	2	2	1	4	2	2	0	51
26	70	11	1	0.09	1	1	1	1	1	4	2	1	4	3	2	0	54
36	11	9	3	0.33	1	2	1	2	1	1	2	1	4	4	2	0	55
49	15	6	1	0.17	1	2	1	1	3	1	2	1	4	3	2	0	51
32	15	4	0	0	1	2	1	1	1	1	1	1	4	3	2	0	51
34	34	18	1	0.06	1	2	1	1	1	2	2	1	4	2	2	0	49
55	28	3	0	0	1	2	2	1	2	2	1	1	4	2	2	0	48
33	24	52	17	0.33	1	2	1	1	1	3	2	1	4	3	2	0	50
27	50	16	8	0.5	1	1	1	1	1	4	2	1	4	3	2	0	49
46	25	3	0	0	3	2	1	1	2	2	1	1	4	2	2	0	49
34	54	6	0	0	3	2	1	1	1	3	1	1	4	3	2	0	49
37	30	25	6	0.24	1	2	1	1	1	2	2	1	4	4	2	0	49
54	8	1	1	1	1	1	1	1	3	3	2	1	4	2	2	0	48
34	7	1	1	1	1	2	1	2	1	1	2	1	4	2	2	0	47
58	20	4	0	0	2	2	1	1	3	3	1	1	4	3	2	0	48
48	28	39	9	0.23	1	2	1	3	4	3	2	1	4	3	2	0	46
49	10	5	0	0	1	2	1	1	1	1	1	1	4	3	2	0	42
36	71	25	19	0.76	1	1	1	1	1	3	2	1	4	3	2	0	49
27	9	7	2	0.29	1	2	1	1	1	1	2	1	4	3	2	0	48
36	11	9	2	0.22	3	2	1	1	1	1	2	1	4	3	2	0	44
40	9	5	4	0.8	3	2	1	1	1	1	2	1	4	3	2	0	46
34	38	1	0	0	1	2	1	1	1	3	1	1	4	2	2	0	45
40	47	1	0	0	1	2	1	2	1	3	1	1	4	2	2	0	42
47	12	73	6	0.08	1	2	1	1	4	4	2	1	4	3	2	0	45
41	42	2	0	0	1	1	1	1	1	3	1	1	4	2	2	0	43
61	63	2	0	0	1	1	2	1	3	3	1	1	4	2	2	0	41
35	9	1	0	0	3	2	1	1	1	1	1	1	4	2	2	0	41
41	20	2	0	0	1	2	2	1	1	1	1	1	4	2	2	0	41
35	52	14	10	0.71	1	2	1	1	1	3	2	1	4	3	2	0	41
30	49	42	15	0.36	3	1	1	1	1	3	2	1	4	3	2	0	41
32	22	10	0	0	1	2	1	1	1	2	1	1	4	3	2	0	47
17	18	4	1	0.25	1	2	1	1	1	1	2	1	4	3	2	0	11
45	9	9	2	0.22	3	2	1	1	3	1	2	1	4	3	2	0	39
31	23	13	3	0.23	3	2	1	2	1	2	2	1	4	3	2	0	40
71	41	4	0	0	1	2	2	2	3	3	1	1	4	4	2	0	47
20	37	90	33	0.37	1	1	1	1	1	2	2	1	4	3	2	0	42
37	31	18	9	0.5	3	2	1	2	1	2	2	1	4	3	2	0	41
69	17	5	2	0.4	1	2	1	2	4	3	2	1	4	3	2	0	37
58	25	55	17	0.31	1	1	1	1	4	3	2	1	4	3	2	0	36
14	39	35	27	0.77	1	1	1	1	1	3	2	1	4	3	2	0	38
58	14	13	2	0.15	1	2	1	1	3	1	2	1	4	3	2	0	39
47	15	8	8	1	3	2	1	1	3	1	2	1	4	3	2	0	39
62	79	18	16	0.89	1	2	1	2	4	3	2	1	4	3	2	0	38
38	18	21	4	0.19	3	1	1	1	1	3	2	1	4	3	2	0	37
56	4	2	2	1	1	2	1	1	3	1	2	1	4	2	2	0	36
35	24	2	0	0	3	2	1	1	1	2	1	1	4	2	2	0	37
29	37	2	0	0	1	2	1	1	1	2	1	1	4	2	2	0	35
53	13	2	2	1	3	2	1	1	3	3	2	1	4	2	2	0	35
54	20	10	0	0	1	2	1	1	1	1	1	1	4	4	2	0	39
50	7	20	3	0.15	3	2	1	1	4	1	2	1	4	3	2	0	36
47	13	1	1	1	1	2	1	1	3	1	2	1	4	2	2	0	35
35	13	2	0	0	1	2	1	1	1	1	1	1	4	2	2	0	34
68	30	71	22	0.31	1	1	1	1	4	4	2	1	4	3	2	0	35
34	35	18	8	0.44	1	2	1	1	1	3	2	1	4	3	2	0	34
69	14	1	1	1	1	2	1	2	3	1	2	1	4	2	2	0	33
53	19	1	0	0	1	2	1	1	1	1	1	1	4	2	2	0	34
38	6	4	2	0.5	1	2	1	1	1	1	2	1	4	3	2	0	32
30	25	2	1	0.5	3	2	1	1	1	2	2	1	4	2	2	0	33
34	22	12	9	0.75	1	2	1	1	1	2	2	1	4	3	2	0	30
42	25	6	1	0.17	1	2	1	1	1	2	2	1	4	3	2	0	31
42	11	1	0	0	1	2	1	1	1	1	1	1	4	2	2	0	30
43	5	5	0	0	1	2	1	1	1	1	1	1	4	3	2	0	31
53	43	2	0	0	3	2	1	1	3	3	1	1	4	2	2	0	29
43	20	90	49	0.54	1	2	1	1	1	1	2	1	4	3	2	0	23
30	17	9	3	0.33	1	2	1	1	1	1	2	1	4	3	2	0	5
35	35	21	7	0.33	3	2	1	1	1	2	2	1	4	3	2	0	27
18	50	3	2	0.67	3	2	1	1	1	3	2	1	4	2	2	0	6
41	3	2	1	0.5	3	1	1	1	1	1	2	1	4	2	2	0	25
23	11	32	14	0.44	3	1	1	1	1	1	2	1	4	3	2	0	26
54	34	2	1	0.5	3	1	1	1	3	2	2	1	4	2	2	0	27
40	47	17	7	0.41	1	2	1	1	1	3	2	1	4	3	2	0	5
59	11	2	1	0.5	3	1	1	1	3	1	2	1	4	2	2	0	24
70	29	90	11	0.12	1	1	1	3	4	2	2	1	4	3	2	0	24
42	25	5	1	0.2	2	2	1	1	1	2	2	1	4	2	2	0	24
58	111	11	9	0.82	1	1	2	1	4	3	2	2	4	3	2	0	22
27	60	24	0	0	1	1	1	1	1	3	1	1	4	3	2	0	21
32	28	3	0	0	1	2	2	1	1	2	1	1	4	2	2	0	5
35	30	6	5	0.83	3	2	1	1	1	2	2	1	4	3	2	0	22
29	25	90	32	0.36	3	2	1	2	1	2	2	1	4	3	2	0	23
64	35	33	13	0.39	1	1	1	1	4	4	2	1	4	3	2	0	23
48	18	11	2	0.18	1	1	1	1	3	1	2	1	4	3	2	0	22
56	10	10	4	0.4	1	1	1	1	3	1	2	1	4	3	2	0	21
62	67	21	6	0.29	1	1	1	1	4	3	2	1	4	3	2	0	20
52	17	2	0	0	1	2	1	1	1	1	1	1	4	2	2	0	21
44	41	1	0	0	1	2	1	1	1	3	1	1	4	4	2	0	20
60	12	1	0	0	3	2	1	2	1	1	1	1	4	2	2	0	18
78	14	2	2	1	1	1	1	2	4	3	2	1	4	2	2	0	17
25	13	16	10	0.63	3	2	1	1	1	3	2	1	4	3	2	0	18
31	19	10	7	0.7	3	2	1	2	1	1	2	1	4	3	2	0	18
49	16	3	0	0	3	2	1	1	3	3	1	1	4	2	2	0	18
54	19	16	4	0.25	1	2	1	1	4	1	2	1	4	3	2	0	20
47	47	10	4	0.4	1	1	1	1	3	3	2	1	4	3	2	0	20
[truncated: 4,428 more rows]
