# Supplementary material for: Development and validation of nomograms for predicting survival in differentiated thyroid cancer patients with or without radioiodine therapy
Source: Front Oncol. 2023 Mar 9;13:1054594. doi: 10.3389/fonc.2023.1054594 (PMC10034318; doi:10.3389/fonc.2023.1054594)
Supplement: Supplementary file 2 [file DataSheet_2.csv]

Age	size	ELN	PLN	LNR	Race	Sex	mal	Grade	AJCC	T	N	M	Surg	LND	CHE	status	month
44	5	5	0	0	1	2	1	1	1	1	1	1	4	3	2	0	80
44	12	16	13	0.81	1	1	1	1	1	4	2	1	4	1	2	0	81
30	42	51	24	0.47	2	1	1	1	1	3	2	1	4	4	2	0	75
70	55	1	0	0	1	2	2	1	3	3	1	1	2	2	2	0	26
19	3	4	0	0	3	1	1	1	1	1	1	1	4	3	2	0	83
32	12	11	4	0.36	3	2	1	1	1	1	2	1	4	3	2	0	83
37	35	1	0	0	1	2	1	1	1	2	1	1	2	2	2	0	82
74	10	6	0	0	3	1	1	1	1	1	1	1	4	3	2	0	81
33	5	28	3	0.11	1	2	1	1	1	1	2	1	4	3	2	0	83
37	20	2	0	0	1	2	1	1	1	1	1	1	2	2	2	0	78
26	7	9	0	0	1	2	1	1	1	1	1	1	4	3	2	0	74
44	5	1	0	0	3	2	1	1	1	1	1	1	4	2	2	0	61
54	9	3	0	0	1	2	1	1	1	1	1	1	4	2	2	0	77
44	9	3	0	0	1	2	1	1	1	1	1	1	4	2	2	0	74
34	12	3	3	1	1	2	1	1	1	1	2	1	4	2	2	0	76
49	2	1	0	0	1	2	1	1	1	1	1	1	4	2	2	0	76
30	60	1	0	0	3	2	2	1	1	3	1	1	2	2	2	0	77
32	4	6	0	0	1	2	1	1	1	1	1	1	4	3	2	0	75
22	17	1	0	0	1	2	1	1	1	1	1	1	4	2	2	0	81
36	57	2	2	1	3	1	1	1	1	3	2	1	4	2	2	0	76
31	4	4	0	0	1	2	1	1	1	1	1	1	4	1	2	0	79
35	20	2	1	0.5	3	2	1	1	1	1	2	1	4	2	2	0	79
23	9	7	0	0	1	2	1	1	1	1	1	1	4	3	2	0	75
30	27	17	0	0	1	2	2	1	1	2	1	1	4	3	2	0	72
26	40	6	5	0.83	1	2	1	1	1	2	2	1	4	3	2	0	74
42	11	2	0	0	3	2	1	1	1	1	1	1	4	2	2	0	71
67	47	1	0	0	3	2	1	1	3	3	1	1	4	2	2	0	75
44	30	1	0	0	3	2	2	1	1	2	1	1	4	2	2	0	72
36	31	5	0	0	1	2	2	1	1	2	1	1	2	1	2	0	61
50	14	2	0	0	1	2	1	1	3	3	1	1	4	2	2	0	69
51	16	2	1	0.5	1	2	1	1	3	1	2	1	4	3	2	0	37
29	190	5	4	0.8	1	2	1	1	1	3	2	1	4	1	2	1	16
42	10	5	0	0	1	2	1	1	1	1	1	1	4	3	2	0	75
36	7	14	2	0.14	1	2	1	1	1	1	2	1	4	3	2	0	72
36	11	7	0	0	3	2	1	1	1	1	1	1	4	3	2	0	67
19	28	24	9	0.38	1	2	1	1	1	2	2	1	4	3	2	0	66
59	11	1	0	0	1	2	1	1	1	1	1	1	4	2	2	0	66
52	4	10	0	0	1	2	1	2	1	1	1	1	4	3	2	0	66
66	38	14	13	0.93	1	1	1	2	3	3	2	1	4	3	2	0	65
58	1	2	0	0	1	2	1	1	1	1	1	1	2	2	2	0	71
66	7	1	0	0	1	2	1	1	1	1	1	1	4	2	2	0	64
42	15	10	0	0	3	2	1	1	1	1	1	1	2	3	2	0	68
38	5	26	0	0	1	1	1	1	1	1	1	1	4	3	2	0	68
44	11	3	0	0	3	2	1	1	1	1	1	1	4	2	2	0	68
42	2	2	0	0	1	2	1	1	1	1	1	1	4	2	2	0	67
19	24	2	0	0	1	2	2	1	1	2	1	1	4	2	2	0	67
43	50	5	0	0	3	2	1	1	1	3	1	1	4	3	2	0	64
39	35	8	0	0	1	2	1	1	1	2	1	1	4	3	2	0	71
26	17	1	0	0	1	2	1	1	1	1	1	1	4	2	2	0	80
61	39	4	0	0	1	2	2	1	2	2	1	1	2	3	2	0	64
62	6	20	0	0	1	2	1	1	1	1	1	1	4	3	2	0	63
36	5	4	0	0	1	2	1	1	1	1	1	1	4	3	2	0	63
53	22	18	5	0.28	3	2	1	1	3	2	2	1	4	3	2	0	61
36	80	12	10	0.83	1	1	1	1	1	3	2	1	4	4	2	1	54
43	21	3	0	0	1	2	1	1	1	2	1	1	4	2	2	0	62
25	22	1	0	0	1	2	2	1	1	2	1	1	4	2	2	0	62
51	9	2	0	0	1	2	1	1	1	1	1	1	4	2	2	0	62
54	9	1	0	0	1	2	1	1	3	3	1	1	4	2	2	0	62
47	9	11	0	0	1	1	1	1	1	1	1	1	4	3	2	0	62
47	6	1	0	0	1	2	1	1	1	1	1	1	4	2	2	0	61
41	6	2	0	0	1	2	1	1	1	1	1	1	4	2	2	0	61
56	27	1	0	0	3	2	1	1	3	3	1	1	4	2	2	0	60
45	6	1	0	0	1	2	1	1	1	1	1	1	4	2	2	0	61
24	10	1	1	1	1	2	1	1	1	1	2	1	4	2	2	0	67
41	8	3	0	0	1	2	1	1	1	1	1	1	4	2	2	1	47
66	11	1	0	0	1	2	1	1	1	1	1	1	4	2	2	0	61
46	6	8	0	0	1	2	1	1	1	1	1	1	4	3	2	0	57
74	4	1	0	0	1	2	1	1	1	1	1	1	4	2	2	0	57
55	28	3	0	0	1	2	1	1	2	2	1	1	4	2	2	0	57
61	4	3	0	0	1	2	2	1	1	1	1	1	4	2	2	0	57
35	16	25	2	0.08	3	1	1	1	1	3	2	1	4	3	2	0	54
34	3	7	0	0	1	2	1	1	1	1	1	1	4	3	2	0	59
68	25	1	0	0	3	1	1	1	2	2	1	1	4	2	2	0	55
50	12	1	0	0	1	2	1	1	1	1	1	1	4	2	2	0	56
32	25	1	1	1	3	2	1	1	1	2	2	1	4	2	2	0	56
73	10	2	0	0	2	2	1	2	1	1	1	1	4	2	2	0	56
35	12	15	4	0.27	1	2	1	1	1	1	2	1	4	3	2	0	55
62	6	11	0	0	1	2	1	1	1	1	1	1	4	3	2	0	59
32	5	2	0	0	3	2	1	1	1	1	1	1	4	2	2	0	52
52	13	1	0	0	3	1	2	1	1	1	1	1	2	2	2	0	59
25	9	3	0	0	3	2	1	1	1	1	1	1	4	2	2	0	59
42	23	4	0	0	1	2	1	1	1	2	1	1	4	2	2	0	57
36	9	17	8	0.47	3	2	1	1	1	1	2	1	4	3	2	0	52
52	11	9	4	0.44	1	1	1	1	4	1	2	1	4	3	2	0	53
27	20	1	0	0	1	2	1	1	1	1	1	1	4	2	2	0	53
57	10	1	0	0	1	1	1	1	1	1	1	1	2	2	2	0	34
44	3	2	0	0	1	2	1	1	1	1	1	1	4	2	2	0	54
79	25	1	0	0	1	2	1	1	2	2	1	1	2	2	2	0	56
55	11	1	0	0	1	2	1	1	1	1	1	1	4	2	2	0	53
64	25	4	0	0	1	1	1	1	2	2	1	1	4	3	2	0	55
39	80	90	33	0.37	1	1	1	1	1	3	2	1	4	3	2	0	53
37	25	1	0	0	3	2	1	1	1	2	1	1	4	2	2	0	53
26	8	2	0	0	1	1	1	1	1	1	1	1	4	2	2	0	24
30	25	2	0	0	1	2	1	1	1	2	1	1	4	2	2	0	54
60	3	4	0	0	1	2	1	1	1	1	1	1	4	3	2	0	51
62	13	2	0	0	1	2	1	1	1	1	1	1	4	2	2	0	30
40	60	9	9	1	2	2	1	1	1	3	2	1	4	3	2	0	47
41	12	12	4	0.33	3	2	1	1	1	1	2	1	4	3	2	0	50
17	10	5	1	0.2	1	2	1	1	1	1	2	1	4	3	2	0	52
62	1	4	0	0	1	1	1	1	1	1	1	1	2	3	2	0	51
32	5	14	0	0	1	2	1	1	1	1	1	1	4	3	2	0	48
40	45	2	0	0	1	1	1	1	1	3	1	1	4	2	2	0	51
33	13	3	0	0	1	1	1	1	1	1	1	1	4	2	2	0	52
25	6	1	0	0	1	2	1	1	1	1	1	1	4	2	2	0	50
35	16	10	2	0.2	3	2	1	1	1	1	2	1	4	3	2	0	50
48	8	1	0	0	1	2	1	2	1	1	1	1	4	2	2	0	49
32	24	8	5	0.63	1	1	1	1	1	2	2	1	4	3	2	0	48
40	5	1	0	0	1	2	1	1	1	1	1	1	4	2	2	0	49
65	2	1	0	0	1	2	1	1	1	1	1	1	4	2	2	0	48
51	9	7	0	0	1	2	1	1	1	1	1	1	2	3	2	0	48
55	14	1	0	0	3	2	1	1	1	1	1	1	4	2	2	0	47
53	15	1	0	0	1	1	1	1	1	1	1	1	4	2	2	0	47
39	43	23	9	0.39	1	1	1	1	1	3	2	1	4	3	2	0	47
47	1	2	0	0	1	2	1	1	1	1	1	1	4	2	2	0	42
29	9	2	0	0	3	2	1	1	1	3	1	1	4	2	2	0	47
41	15	5	4	0.8	1	2	1	1	1	1	2	1	4	3	2	0	12
48	1	3	0	0	3	2	1	1	1	1	1	1	2	2	2	0	46
75	32	1	0	0	3	2	2	1	2	2	1	1	4	2	2	1	17
35	12	8	0	0	1	2	1	1	1	1	1	1	4	3	2	0	40
39	13	3	2	0.67	1	1	1	1	1	1	2	1	4	2	2	0	46
32	9	3	0	0	1	1	1	1	1	1	1	1	4	2	2	0	44
45	6	1	0	0	1	2	1	1	1	1	1	1	2	2	2	0	45
46	12	15	1	0.07	1	2	1	1	4	3	2	1	4	3	2	0	46
26	15	18	16	0.89	1	2	1	1	1	1	2	1	4	1	2	0	45
62	2	35	3	0.09	1	2	1	1	4	1	2	1	4	3	2	0	44
63	2	2	0	0	3	1	1	1	1	1	1	1	2	2	2	0	45
47	15	3	0	0	1	2	1	1	1	1	1	1	4	2	2	0	4
64	40	2	0	0	1	1	2	2	2	2	1	1	3	2	2	0	45
44	12	3	0	0	1	2	1	1	1	1	1	1	4	2	2	0	44
45	25	5	5	1	3	2	1	1	4	3	2	1	4	3	2	0	39
51	9	30	23	0.77	1	2	1	1	4	3	2	1	4	3	2	0	44
52	26	4	0	0	1	2	2	1	2	2	1	1	2	3	2	0	43
59	11	1	0	0	1	2	1	1	1	1	1	1	2	2	2	0	44
55	1	1	1	1	3	1	1	1	3	1	2	1	4	2	2	0	42
43	40	6	6	1	1	2	1	1	1	3	2	1	4	3	2	0	27
46	11	3	0	0	1	2	1	1	1	1	1	1	4	2	2	0	42
34	8	7	0	0	1	2	1	1	1	1	1	1	4	3	2	0	43
29	9	4	0	0	1	2	1	1	1	3	1	1	2	2	2	0	41
48	8	13	0	0	3	2	1	1	1	1	1	1	4	3	2	0	41
40	2	4	0	0	3	2	1	1	1	1	1	1	4	3	2	0	40
74	35	68	9	0.13	1	2	1	2	4	4	2	1	4	3	2	0	34
59	9	1	0	0	1	1	1	1	1	1	1	1	2	2	2	0	40
41	10	11	0	0	1	2	1	1	1	1	1	1	4	3	2	0	41
47	1	3	0	0	3	2	1	1	1	1	1	1	2	2	2	0	40
33	8	5	0	0	3	2	1	1	1	1	1	1	4	3	2	0	40
43	43	12	7	0.58	3	1	1	1	1	3	2	1	4	3	2	0	24
57	50	6	0	0	3	1	1	1	3	3	1	1	4	3	2	0	38
57	46	1	0	0	1	2	2	1	3	3	1	1	4	2	2	0	39
20	23	18	10	0.56	1	2	1	1	1	2	2	1	4	3	2	0	39
43	8	1	0	0	1	2	1	1	1	1	1	1	4	2	2	0	38
44	2	3	0	0	1	2	1	2	1	1	1	1	4	2	2	0	26
35	6	4	0	0	3	2	1	1	1	1	1	1	4	3	2	0	35
16	21	2	0	0	2	2	1	1	1	2	1	1	4	2	2	0	38
45	30	18	16	0.89	1	1	1	1	4	3	2	1	2	3	2	0	39
55	4	1	0	0	1	1	1	1	1	1	1	1	2	2	2	0	37
34	7	3	1	0.33	3	2	1	1	1	1	2	1	4	2	2	0	38
35	22	31	13	0.42	3	2	1	1	1	2	2	1	4	3	2	0	38
35	9	1	0	0	3	2	1	1	1	1	1	1	4	2	2	0	37
22	45	64	15	0.23	1	1	1	1	1	3	2	1	4	3	2	0	38
46	27	4	0	0	1	1	2	1	4	4	1	1	4	3	2	0	36
31	15	2	0	0	1	2	1	1	1	1	1	1	2	2	2	0	36
53	2	4	0	0	3	2	1	1	1	1	1	1	4	3	2	0	37
76	25	1	0	0	1	2	1	1	2	2	1	1	4	2	2	0	34
72	36	7	0	0	1	2	1	1	2	2	1	1	4	3	2	0	35
37	12	1	0	0	1	2	1	1	1	1	1	1	4	2	2	0	36
58	5	3	0	0	1	1	1	1	1	1	1	1	4	2	2	0	34
78	35	2	0	0	3	2	2	1	2	2	1	1	2	2	2	0	34
25	7	1	0	0	3	2	1	1	1	1	1	1	4	2	2	0	35
48	29	33	18	0.55	1	1	1	2	4	3	2	1	3	3	2	1	31
52	3	3	0	0	3	2	1	1	1	1	1	1	4	2	2	0	35
56	7	4	0	0	1	2	1	1	1	1	1	1	4	3	2	0	18
22	30	10	0	0	3	2	2	1	1	2	1	1	4	3	2	0	34
31	15	2	2	1	1	2	1	1	1	1	2	1	4	2	2	0	34
38	18	1	0	0	1	1	1	1	1	1	1	1	2	2	2	0	1
65	5	4	0	0	3	2	1	1	1	1	1	1	4	3	2	0	33
27	29	3	0	0	1	2	1	1	1	2	1	1	4	2	2	0	32
52	5	2	0	0	1	1	1	1	1	1	1	1	2	2	2	0	30
33	7	13	1	0.08	3	2	1	1	1	1	2	1	4	3	2	0	32
40	2	1	0	0	3	2	1	1	1	1	1	1	2	2	2	0	31
56	13	1	0	0	1	2	1	1	1	1	1	1	4	2	2	0	31
58	21	8	0	0	1	2	1	1	2	2	1	1	2	3	2	0	30
71	27	1	0	0	1	1	1	1	4	4	1	1	4	2	2	1	11
50	4	21	3	0.14	1	2	1	1	4	1	2	1	4	3	2	0	31
24	15	37	9	0.24	1	2	1	1	1	1	2	1	4	3	2	0	12
46	5	2	0	0	1	2	1	1	1	1	1	1	4	2	2	0	31
21	36	21	10	0.48	1	2	1	1	1	2	2	1	4	3	2	0	29
25	21	4	1	0.25	3	2	1	1	1	2	2	1	4	3	2	0	30
48	11	1	0	0	1	2	1	1	1	1	1	1	4	2	2	0	28
47	3	17	3	0.18	1	1	1	1	4	1	2	1	4	3	2	0	30
47	5	3	0	0	3	1	1	1	1	1	1	1	2	2	2	0	28
32	9	1	0	0	1	2	1	1	1	1	1	1	4	2	2	0	29
45	12	90	1	0.01	1	2	1	1	3	1	2	1	4	3	2	0	31
33	15	2	1	0.5	1	2	1	1	1	1	2	1	4	2	2	0	30
41	13	35	3	0.09	1	2	1	1	1	1	2	1	4	3	2	0	26
30	28	3	0	0	3	2	2	1	1	2	1	1	4	2	2	0	29
61	10	1	0	0	3	2	1	1	1	1	1	1	4	2	2	0	28
35	20	1	0	0	1	2	1	1	1	1	1	1	4	2	2	0	27
44	18	3	0	0	3	1	1	1	1	1	1	1	4	2	2	0	31
37	8	1	0	0	3	2	1	1	1	1	1	1	2	2	2	0	27
60	13	4	0	0	1	2	1	1	1	1	1	1	4	3	2	0	27
33	22	4	0	0	3	2	1	1	1	2	1	1	4	3	2	0	27
51	15	1	0	0	1	2	1	1	1	1	1	1	4	2	2	0	13
36	40	85	16	0.19	1	2	1	1	1	2	2	1	4	3	2	0	33
48	2	4	0	0	1	2	1	1	1	1	1	1	4	3	2	0	25
52	2	4	0	0	1	2	1	1	1	1	1	1	4	3	2	0	27
48	40	4	3	0.75	1	1	1	1	3	3	2	1	4	3	2	0	25
42	7	1	0	0	2	2	1	1	1	1	1	1	4	2	2	0	26
63	11	2	0	0	1	2	1	1	1	1	1	1	4	2	2	0	24
28	9	1	0	0	1	1	1	1	1	1	1	1	4	1	2	0	28
32	22	4	0	0	3	2	1	1	1	2	1	1	4	3	2	0	24
39	21	1	0	0	1	2	1	1	1	2	1	1	4	2	2	0	26
37	4	3	0	0	3	2	1	1	1	1	1	1	2	2	2	0	26
31	2	1	0	0	1	2	1	1	1	1	1	1	4	2	2	0	25
43	13	1	0	0	1	2	1	1	1	1	1	1	2	2	2	0	26
37	2	1	0	0	1	2	1	1	1	1	1	1	4	2	2	0	26
30	18	1	1	1	3	2	1	1	1	1	2	1	4	2	2	0	25
57	40	1	0	0	1	2	1	1	2	2	1	1	4	2	2	0	24
34	14	1	0	0	2	2	1	1	1	1	1	1	4	2	2	0	25
45	53	2	0	0	1	2	1	1	3	3	1	1	2	2	2	0	25
34	13	2	0	0	1	2	1	1	1	1	1	1	4	2	2	0	25
32	20	2	0	0	3	2	1	1	1	1	1	1	2	2	2	0	24
32	5	6	0	0	1	2	1	1	1	1	1	1	4	3	2	0	23
50	6	1	0	0	3	1	1	1	1	1	1	1	4	2	2	0	27
45	20	3	3	1	1	1	1	1	3	1	2	1	4	2	2	0	23
52	14	53	4	0.08	1	1	1	1	4	1	2	1	4	3	2	0	22
22	7	5	2	0.4	3	2	1	1	1	1	2	1	4	3	2	0	22
55	20	10	1	0.1	1	1	1	1	3	1	2	1	4	3	2	0	23
39	9	1	1	1	1	1	1	1	1	1	2	1	4	2	2	0	24
54	37	24	4	0.17	1	1	1	1	3	2	2	1	4	3	2	0	10
58	12	4	2	0.5	1	2	1	1	3	3	2	1	4	3	2	0	21
32	9	1	1	1	3	1	1	1	1	1	2	1	2	2	2	0	20
67	9	1	0	0	1	2	1	1	1	1	1	1	4	2	2	0	21
27	13	4	0	0	3	2	1	1	1	1	1	1	4	3	2	0	20
61	12	1	0	0	1	1	1	1	1	1	1	1	4	2	2	0	27
46	34	2	0	0	1	2	2	1	2	2	1	1	2	2	2	0	21
40	5	5	0	0	1	2	1	1	1	1	1	1	4	3	2	0	21
53	12	1	0	0	1	2	1	1	1	1	1	1	2	2	2	0	20
31	1	1	0	0	3	2	1	1	1	1	1	1	4	2	2	0	21
24	1	7	0	0	1	2	1	1	1	1	1	1	4	3	2	0	21
41	8	3	0	0	1	2	1	1	1	1	1	1	2	2	2	0	24
15	45	15	1	0.07	1	1	1	1	1	3	2	1	4	3	2	0	21
30	6	8	2	0.25	3	2	1	1	1	1	2	1	4	3	2	0	18
27	11	22	4	0.18	3	2	1	1	1	1	2	1	4	3	2	0	19
48	18	7	0	0	1	2	1	1	1	1	1	1	4	3	2	0	21
43	1	5	0	0	1	2	1	1	1	1	1	1	4	3	2	0	19
52	14	1	0	0	1	2	1	1	1	1	1	1	4	2	2	0	19
32	14	1	0	0	3	2	1	1	1	1	1	1	4	2	2	0	19
34	22	1	0	0	3	2	1	1	1	2	1	1	4	2	2	0	21
36	32	5	4	0.8	3	1	1	1	1	2	2	1	4	2	2	0	18
49	10	1	0	0	1	2	1	1	1	1	1	1	4	2	2	0	18
59	24	19	0	0	1	2	1	1	2	2	1	1	4	3	2	0	20
60	9	3	0	0	1	1	1	1	1	1	1	1	2	2	2	0	18
40	12	20	0	0	1	2	1	1	1	1	1	1	4	3	2	0	18
33	6	2	0	0	3	2	1	1	1	1	1	1	4	2	2	0	3
39	42	24	0	0	1	2	1	1	1	3	1	1	4	3	2	0	18
43	11	11	3	0.27	1	2	1	1	1	1	2	1	4	3	2	0	19
51	8	3	0	0	1	2	1	1	1	1	1	1	4	2	2	0	20
41	13	1	0	0	1	2	1	1	1	1	1	1	4	2	2	0	20
37	4	68	7	0.1	3	2	1	1	1	1	2	1	4	3	2	0	15
32	12	3	0	0	1	2	1	1	1	1	1	1	4	2	2	0	20
24	13	54	35	0.65	1	2	1	1	1	3	2	1	4	3	2	0	14
84	102	8	8	1	3	2	1	4	4	4	2	2	4	3	2	1	2
56	23	1	0	0	1	2	1	1	2	2	1	1	4	2	2	0	18
26	38	13	3	0.23	3	2	1	1	1	3	2	1	4	3	2	0	15
34	26	1	1	1	1	2	1	1	1	2	2	1	4	1	2	0	15
33	32	1	0	0	1	2	1	1	1	2	1	1	4	2	2	0	16
54	15	21	2	0.1	3	1	1	1	4	1	2	1	4	3	2	0	17
64	28	7	0	0	1	2	1	1	2	2	1	1	2	3	2	0	16
43	9	1	0	0	3	1	1	1	1	1	1	1	2	2	2	0	19
64	1	1	0	0	1	2	1	1	1	1	1	1	4	2	2	0	19
57	21	1	0	0	2	1	1	1	2	2	1	1	2	2	2	0	18
48	6	1	0	0	3	2	1	1	1	1	1	1	4	2	2	0	18
38	16	1	0	0	1	2	1	1	1	1	1	1	4	2	2	0	18
22	24	18	0	0	1	2	1	1	1	2	1	1	4	3	2	0	18
40	40	1	0	0	1	2	2	1	1	2	1	1	2	2	2	0	14
57	50	1	1	1	3	2	1	2	3	3	2	1	4	2	2	0	13
50	21	2	0	0	1	2	1	1	2	2	1	1	4	2	2	0	13
60	10	4	4	1	1	1	1	1	3	3	2	1	4	3	2	0	12
67	7	4	0	0	1	2	1	1	1	1	1	1	4	1	2	0	15
33	8	56	14	0.25	2	1	1	1	1	1	2	1	4	3	2	0	20
61	13	3	0	0	3	2	1	1	1	1	1	1	4	2	2	0	13
24	17	1	0	0	1	2	1	1	1	1	1	1	4	2	2	0	15
23	14	2	0	0	1	2	1	1	1	1	1	1	4	2	2	0	14
69	8	3	2	0.67	1	2	1	1	3	3	2	1	2	2	2	0	14
53	2	2	0	0	1	2	1	1	1	1	1	1	4	2	2	0	12
36	66	9	7	0.78	1	2	1	1	1	3	2	1	4	3	2	0	14
15	63	3	0	0	3	2	1	2	1	3	1	1	2	2	2	0	12
42	14	7	6	0.86	1	2	1	1	1	1	2	1	4	3	2	0	14
53	2	1	0	0	1	2	1	1	1	1	1	1	4	2	2	0	1
31	40	6	2	0.33	1	2	1	1	1	2	2	1	4	3	2	0	18
43	6	1	0	0	1	2	1	1	1	1	1	1	4	2	2	0	13
37	28	3	1	0.33	3	2	1	1	1	3	2	1	4	2	2	0	12
23	16	3	0	0	1	2	1	1	1	1	1	1	2	2	2	0	12
49	5	1	0	0	1	2	1	1	1	1	1	1	2	2	2	0	12
69	8	1	0	0	1	1	1	1	1	1	1	1	2	2	2	0	12
57	6	1	0	0	1	2	1	1	1	1	1	1	2	2	2	0	7
54	23	1	0	0	1	2	1	1	2	2	1	1	2	2	2	0	10
43	15	3	1	0.33	1	2	1	1	1	1	2	1	4	2	2	0	11
43	11	9	0	0	3	2	1	1	1	1	1	1	4	3	2	0	11
44	2	1	0	0	1	2	1	1	1	1	1	1	4	2	2	0	10
59	12	9	2	0.22	1	2	1	1	3	1	2	1	4	3	2	0	8
34	7	1	0	0	1	2	1	1	1	1	1	1	4	2	2	0	9
63	50	7	0	0	3	1	1	2	4	3	1	2	2	3	2	0	5
18	50	1	0	0	3	1	1	1	1	3	1	1	2	2	2	0	8
57	5	5	0	0	1	2	1	1	1	1	1	1	4	3	2	0	11
33	14	3	0	0	2	2	1	1	1	1	1	1	4	2	2	0	6
73	71	5	3	0.6	1	2	1	4	4	4	2	1	4	3	2	1	2
70	27	2	1	0.5	3	1	1	1	3	2	2	1	4	2	2	0	10
46	11	5	1	0.2	1	2	1	1	3	1	2	1	4	1	2	0	6
40	9	5	1	0.2	1	1	1	1	1	1	2	1	2	3	2	0	10
23	12	1	0	0	1	2	1	1	1	1	1	1	2	2	2	0	7
73	12	2	0	0	1	1	1	1	1	1	1	1	2	2	2	0	9
25	16	1	1	1	1	2	1	1	1	1	2	1	4	2	2	0	10
25	11	17	3	0.18	3	2	1	1	1	1	2	1	4	3	2	0	10
47	1	5	0	0	1	2	1	1	1	1	1	1	2	3	2	0	9
38	29	13	0	0	3	1	1	1	1	2	1	1	4	1	2	0	10
45	5	2	0	0	1	2	1	1	1	1	1	1	4	2	2	0	9
30	14	8	1	0.13	1	2	1	1	1	1	2	1	4	3	2	0	6
36	40	2	0	0	1	2	1	2	1	2	1	1	4	2	2	0	5
40	11	5	0	0	1	1	1	1	1	1	1	1	4	3	2	0	6
61	20	4	0	0	3	2	1	1	2	2	1	1	4	2	2	0	8
48	11	1	0	0	1	2	1	1	1	1	1	1	4	1	2	0	9
15	1	2	0	0	1	2	1	1	1	1	1	1	4	2	2	0	14
42	2	2	0	0	3	2	1	1	1	1	1	1	2	2	2	0	6
51	18	58	7	0.12	3	1	1	1	4	4	2	1	4	3	2	0	5
60	19	25	18	0.72	1	1	1	1	4	1	2	1	4	3	2	0	11
63	13	2	0	0	1	2	1	1	1	1	1	1	4	2	2	0	8
50	13	1	1	1	3	2	1	1	3	3	2	1	2	2	2	0	8
35	1	2	0	0	1	1	1	1	1	1	1	1	4	2	2	0	9
35	11	2	0	0	3	2	1	2	1	1	1	1	4	2	2	0	4
19	15	10	2	0.2	3	2	1	1	1	1	2	1	2	3	2	0	5
41	25	7	0	0	3	2	1	1	1	2	1	1	4	3	2	0	5
37	8	3	0	0	3	2	1	1	1	1	1	1	4	2	2	0	5
39	15	6	3	0.5	1	1	1	1	1	3	2	1	4	1	2	0	5
44	5	1	0	0	3	2	1	1	1	1	1	1	4	2	2	0	7
78	26	38	6	0.16	3	1	1	1	4	4	2	1	4	3	2	0	6
28	23	1	1	1	1	2	1	1	1	2	2	1	4	2	2	0	2
26	27	1	0	0	3	2	1	1	1	2	1	1	4	2	2	0	6
50	47	2	0	0	1	2	1	1	3	3	1	1	2	2	2	0	6
64	7	27	3	0.11	1	2	1	1	4	1	2	1	4	3	2	0	6
64	1	16	1	0.06	1	2	1	1	3	1	2	1	2	3	2	0	6
42	10	15	0	0	3	2	1	1	1	1	1	1	4	3	2	0	3
54	6	4	1	0.25	1	1	1	1	3	1	2	1	4	3	2	0	3
43	6	53	6	0.11	1	2	1	1	1	1	2	1	4	3	2	0	4
63	10	58	4	0.07	1	2	1	1	4	1	2	1	4	3	2	0	6
42	28	7	0	0	1	2	1	1	1	2	1	1	4	3	2	0	2
69	10	2	0	0	1	2	1	1	1	1	1	1	4	2	2	0	6
36	30	16	8	0.5	3	2	1	1	1	2	2	1	4	3	2	0	6
36	33	6	0	0	3	2	1	1	1	2	1	1	4	3	2	0	6
49	9	4	0	0	1	2	1	1	1	1	1	1	4	3	2	0	5
36	35	1	0	0	3	1	2	1	1	2	1	1	4	2	2	0	4
62	21	26	16	0.62	1	1	1	1	4	2	2	1	4	1	2	0	3
44	20	4	2	0.5	1	1	1	1	1	1	1	1	4	3	2	0	4
22	4	2	0	0	1	2	1	1	1	1	1	1	4	2	2	0	4
51	8	1	0	0	1	2	1	1	1	1	1	1	4	2	2	0	5
54	18	9	0	0	1	2	1	1	1	1	1	1	4	3	2	0	9
43	15	2	0	0	1	2	1	1	1	1	1	1	4	1	2	0	5
35	9	2	0	0	1	1	1	1	1	1	1	1	2	2	2	0	3
56	8	1	0	0	1	2	1	2	1	1	1	1	4	2	2	0	1
38	15	48	22	0.46	1	1	1	1	1	3	2	1	4	3	2	0	1
28	11	24	6	0.25	1	2	1	1	1	1	2	1	4	3	2	0	2
58	9	1	0	0	1	2	1	1	1	1	1	1	2	2	2	0	3
39	45	3	3	1	3	2	1	1	1	3	2	1	4	2	2	0	2
32	14	4	1	0.25	3	2	1	1	1	1	2	1	4	3	2	0	1
46	47	1	0	0	1	2	1	1	3	3	1	1	2	2	2	0	1
34	17	1	1	1	1	2	1	1	1	1	2	1	4	2	2	0	1
15	8	4	0	0	1	2	1	1	1	1	1	1	4	3	2	0	1
52	45	1	0	0	1	2	1	1	3	3	1	1	4	2	2	0	4
53	1	1	0	0	1	2	1	1	1	1	1	1	4	2	2	0	1
26	13	1	1	1	3	2	1	1	1	1	2	1	4	2	2	0	2
72	15	2	0	0	3	2	1	1	1	1	1	1	2	2	2	0	2
48	11	1	0	0	3	2	1	1	1	1	1	1	4	1	2	0	7
51	6	7	0	0	1	2	1	2	1	1	1	1	4	3	2	0	49
48	8	6	0	0	1	2	1	1	1	1	1	1	4	3	2	0	78
54	2	31	2	0.06	1	2	1	1	3	1	2	1	4	3	2	0	75
62	10	4	0	0	1	2	1	1	1	1	1	1	4	3	2	0	79
61	10	1	0	0	2	2	1	1	1	1	1	1	4	2	2	0	81
41	3	2	1	0.5	1	2	1	1	1	1	2	1	4	2	2	0	82
33	1	2	0	0	2	2	1	1	1	1	1	1	4	2	2	0	8
48	8	2	0	0	1	2	1	1	1	1	1	1	4	2	2	0	79
31	4	1	0	0	1	2	1	1	1	1	1	1	2	2	2	0	80
32	3	2	0	0	1	2	1	2	1	1	1	1	2	2	2	0	78
37	11	1	1	1	2	2	1	1	1	1	2	1	4	2	2	0	83
41	25	3	2	0.67	1	2	1	1	1	2	2	1	4	2	2	0	79
49	5	3	0	0	1	1	1	1	1	1	1	1	4	2	2	0	75
26	25	6	1	0.17	1	2	1	1	1	2	2	1	4	3	2	0	81
43	13	19	2	0.11	1	2	1	1	1	1	2	1	4	3	2	0	82
63	1	1	0	0	3	1	1	1	1	1	1	1	2	2	2	0	78
44	7	1	0	0	1	2	1	1	1	1	1	1	4	2	2	0	77
55	5	1	0	0	1	2	1	1	1	1	1	1	4	2	2	0	73
53	10	5	0	0	1	2	1	1	1	1	1	1	4	3	2	0	73
40	13	43	16	0.37	1	2	1	2	1	3	2	1	4	3	2	0	76
13	90	5	0	0	1	1	1	1	1	3	1	1	4	3	2	0	78
61	13	1	0	0	1	1	1	1	1	1	1	1	4	2	2	0	67
34	15	19	0	0	1	2	1	1	1	1	1	1	4	3	2	0	66
27	23	3	1	0.33	1	2	1	1	1	2	2	1	4	2	2	0	73
61	12	5	1	0.2	1	1	1	1	3	1	2	1	4	3	2	0	74
25	8	1	0	0	3	2	1	1	1	1	1	1	4	2	2	0	58
54	4	1	0	0	1	2	1	1	1	1	1	1	2	2	2	0	68
53	7	1	0	0	1	2	1	1	1	1	1	1	4	2	2	0	70
38	11	1	0	0	1	2	1	1	1	1	1	1	4	2	2	0	67
53	14	15	1	0.07	3	2	1	2	4	1	2	1	4	3	2	0	58
30	15	1	0	0	1	1	1	2	1	4	1	1	3	2	2	0	70
48	5	1	0	0	1	2	1	1	1	1	1	1	2	2	2	0	68
61	2	1	0	0	1	2	1	1	1	1	1	1	2	2	2	0	68
37	18	9	1	0.11	1	2	1	1	1	1	2	1	4	4	2	0	67
53	15	1	0	0	1	2	1	1	1	1	1	1	4	2	2	0	70
57	11	1	0	0	2	2	1	1	3	3	1	1	4	2	2	0	64
42	17	10	4	0.4	1	2	1	2	1	1	2	1	4	4	2	0	71
41	48	2	1	0.5	1	2	1	1	1	3	2	1	4	2	2	0	65
67	15	6	0	0	1	2	1	1	3	3	1	1	4	3	2	0	65
66	20	4	2	0.5	1	2	1	2	3	3	2	1	4	3	2	0	42
67	25	7	0	0	1	2	1	2	3	3	1	1	4	3	2	0	66
44	18	7	0	0	1	2	1	2	1	1	1	1	4	3	2	0	62
48	41	1	0	0	1	1	1	1	3	3	1	1	4	2	2	0	63
62	23	2	0	0	1	2	1	1	2	2	1	1	4	2	2	0	69
45	55	8	0	0	1	1	1	1	3	3	1	1	4	3	2	0	69
50	8	1	0	0	1	2	1	1	1	1	1	1	4	2	2	0	69
49	20	1	0	0	1	2	1	1	1	1	1	1	2	2	2	0	65
61	56	29	12	0.41	1	1	1	2	4	3	2	1	4	3	2	0	53
47	16	10	10	1	1	2	1	1	3	1	2	1	4	3	2	0	60
26	24	9	0	0	1	2	1	1	1	2	1	1	4	3	2	0	67
42	10	1	0	0	1	2	1	1	1	1	1	1	4	1	2	0	14
78	70	1	0	0	1	2	2	3	3	3	1	1	2	2	2	1	10
18	15	6	0	0	2	2	1	3	1	1	1	1	4	3	2	0	57
69	3	2	0	0	1	2	1	1	1	1	1	1	4	2	2	0	52
56	12	3	0	0	1	2	1	1	1	1	1	1	4	2	2	0	47
49	14	10	5	0.5	1	1	1	1	3	1	2	1	4	4	2	0	57
40	1	2	0	0	1	2	2	1	1	1	1	1	2	2	2	0	55
19	17	2	1	0.5	1	2	1	2	1	1	2	1	2	2	2	0	58
41	12	1	0	0	1	2	1	2	1	3	1	1	2	2	2	0	56
47	5	17	0	0	1	2	1	1	1	1	1	1	4	4	2	0	55
55	10	2	0	0	1	2	1	2	1	1	1	1	4	2	2	0	55
53	21	24	5	0.21	1	2	1	1	4	3	2	1	4	3	2	0	58
57	9	1	0	0	1	2	1	1	1	1	1	1	2	2	2	0	53
46	15	2	0	0	1	2	2	2	1	1	1	1	4	4	2	0	56
21	7	4	0	0	1	2	1	1	1	1	1	1	4	3	2	0	54
34	10	2	0	0	3	2	1	1	1	1	1	1	4	2	2	0	58
45	30	33	16	0.48	1	1	1	2	4	2	2	1	4	3	2	0	54
44	12	7	1	0.14	1	2	1	2	1	1	2	1	4	3	2	0	50
65	10	11	0	0	1	2	1	1	1	1	1	1	4	3	2	0	54
53	11	1	0	0	1	2	1	1	1	1	1	1	4	2	2	0	51
31	24	9	0	0	1	2	1	1	1	2	1	1	4	3	2	0	51
69	42	1	1	1	1	2	1	1	3	3	2	1	4	4	2	0	52
52	14	4	1	0.25	1	2	1	2	3	3	2	1	4	3	2	0	16
59	13	6	0	0	1	1	1	1	1	1	1	1	4	3	2	0	48
46	11	11	0	0	1	2	1	1	3	3	1	1	4	3	2	0	1
48	14	3	0	0	1	2	1	1	1	1	1	1	4	2	2	0	58
48	10	1	0	0	1	1	1	1	1	1	1	1	4	2	2	0	58
54	30	9	0	0	1	1	1	1	2	2	1	1	4	3	2	0	39
39	2	2	0	0	1	2	1	1	1	1	1	1	2	2	2	0	51
42	1	5	0	0	3	2	1	1	1	1	1	1	4	3	2	0	2
42	5	1	0	0	1	2	1	1	1	1	1	1	4	2	2	0	53
41	25	3	0	0	1	1	1	2	1	2	1	1	4	2	2	0	52
48	36	1	0	0	1	1	1	1	2	2	1	1	4	2	2	0	55
28	25	1	1	1	3	2	1	1	1	2	2	1	2	2	2	0	48
54	11	5	0	0	1	1	1	1	1	1	1	1	2	3	2	0	55
29	14	10	1	0.1	1	2	1	1	1	3	2	1	4	3	2	0	49
27	7	5	0	0	1	1	1	1	1	1	1	1	4	3	2	0	49
28	7	33	4	0.12	3	1	1	2	1	1	2	1	4	3	2	0	52
52	9	1	0	0	1	2	1	1	1	1	1	1	4	2	2	0	20
53	5	2	0	0	1	2	1	2	1	1	1	1	4	2	2	0	56
49	18	2	0	0	1	2	1	1	1	1	1	1	4	2	2	0	45
41	10	1	0	0	1	2	1	1	1	1	1	1	4	2	2	0	48
44	7	2	0	0	2	2	1	1	1	1	1	1	4	2	2	0	47
69	13	2	0	0	1	2	1	1	1	1	1	1	4	2	2	0	46
59	13	26	0	0	1	2	1	1	1	1	1	1	4	3	2	0	45
43	10	5	0	0	1	2	1	1	1	1	1	1	2	3	2	0	46
17	9	5	3	0.6	1	1	1	1	1	1	2	1	4	4	2	0	46
31	1	1	0	0	1	1	1	1	1	1	1	1	2	2	2	0	45
52	8	4	0	0	1	2	1	1	1	1	1	1	4	3	2	0	44
31	20	18	12	0.67	1	2	1	1	1	1	2	1	4	3	2	0	46
56	4	1	0	0	1	2	1	1	1	1	1	1	4	2	2	0	44
36	10	5	0	0	1	2	1	1	1	1	1	1	4	3	2	0	43
43	18	1	0	0	1	2	1	1	1	1	1	1	2	2	2	0	41
42	25	2	0	0	1	2	1	1	1	2	1	1	4	2	2	0	40
41	18	2	0	0	1	2	1	1	1	1	1	1	4	2	2	0	46
53	11	7	0	0	1	2	1	1	3	3	1	1	4	3	2	0	28
37	14	2	0	0	1	1	1	1	1	1	1	1	4	2	2	0	38
51	7	2	0	0	1	2	1	1	1	1	1	1	4	2	2	0	46
47	27	1	0	0	1	2	1	1	2	2	1	1	4	2	2	0	39
22	23	8	1	0.13	1	2	1	1	1	2	2	1	4	3	2	0	34
51	12	3	0	0	1	1	1	2	1	1	1	1	4	2	2	0	44
59	30	2	0	0	1	2	1	1	2	2	1	1	4	3	2	0	43
57	12	4	1	0.25	1	1	2	3	4	3	2	2	4	3	2	0	43
18	35	17	15	0.88	1	2	1	1	1	2	2	1	4	4	2	0	42
54	14	1	1	1	1	2	1	1	3	1	2	1	4	2	2	0	37
22	5	2	0	0	1	2	1	1	1	1	1	1	4	2	2	0	52
45	2	6	0	0	2	2	1	1	1	1	1	1	2	3	2	0	39
32	8	1	0	0	1	2	1	1	1	1	1	1	4	2	2	0	39
38	40	1	0	0	1	2	1	1	1	2	1	1	4	2	2	0	39
38	21	5	2	0.4	1	2	1	2	1	2	2	1	4	3	2	0	39
57	8	27	11	0.41	1	1	1	1	4	1	2	1	4	3	2	0	39
54	13	1	0	0	1	1	1	1	1	1	1	1	4	2	2	0	41
43	10	2	0	0	1	2	1	1	1	1	1	1	4	2	2	0	37
46	1	19	0	0	1	2	1	1	1	1	1	1	4	3	2	0	36
51	40	23	15	0.65	1	1	1	1	4	3	2	1	4	3	2	0	37
69	30	25	16	0.64	1	1	1	2	4	3	2	2	4	3	2	0	38
24	25	1	0	0	1	2	1	1	1	2	1	1	2	2	2	0	38
22	80	14	5	0.36	1	2	1	1	1	3	2	1	4	3	2	0	36
51	30	2	0	0	1	2	1	1	2	2	1	1	4	2	2	0	36
46	50	4	0	0	1	2	1	1	3	3	1	1	4	3	2	0	34
67	5	2	2	1	1	2	1	1	3	1	2	1	4	2	2	0	34
49	26	7	0	0	1	2	1	2	2	2	1	1	4	3	2	0	34
36	7	1	0	0	1	2	1	1	1	1	1	1	4	2	2	0	31
38	24	2	0	0	1	2	1	1	1	2	1	1	4	2	2	0	32
69	3	2	0	0	1	2	1	1	1	1	1	1	2	2	2	0	30
22	11	1	1	1	1	2	1	1	1	1	2	1	4	2	2	0	31
75	22	2	0	0	1	2	1	2	3	3	1	1	4	2	2	0	35
48	12	5	1	0.2	1	2	1	1	3	3	2	1	4	3	2	0	34
59	10	1	0	0	2	2	1	1	1	1	1	1	4	2	2	0	29
75	18	1	0	0	1	2	1	1	1	1	1	1	4	2	2	0	30
58	7	3	0	0	1	2	1	1	1	1	1	1	4	2	2	0	23
70	8	4	0	0	1	2	1	1	1	1	1	1	4	2	2	0	29
63	3	1	0	0	1	1	1	1	1	1	1	1	2	2	2	0	27
19	20	5	1	0.2	1	2	1	1	1	1	2	1	4	3	2	0	30
61	7	12	0	0	1	1	1	1	1	1	1	1	2	3	2	0	28
60	37	1	1	1	1	1	1	1	3	2	2	1	2	2	2	0	25
56	17	12	1	0.08	2	2	1	1	4	1	2	2	4	3	2	0	11
35	13	3	0	0	1	2	1	1	1	1	1	1	4	2	2	0	27
49	10	2	1	0.5	1	2	1	1	3	1	2	1	4	2	2	0	20
18	14	9	0	0	1	2	1	1	1	1	1	1	4	3	2	0	28
39	12	10	0	0	1	2	1	1	1	1	1	1	4	3	2	0	9
47	42	1	0	0	1	1	1	3	3	3	1	1	4	1	2	0	28
26	7	3	1	0.33	1	2	1	1	1	1	2	1	2	2	2	0	18
58	6	4	0	0	1	2	1	1	1	1	1	1	4	3	2	0	15
51	4	3	0	0	1	2	1	1	1	1	1	1	4	3	2	0	19
42	9	26	2	0.08	1	1	1	1	1	1	2	1	4	3	2	0	36
46	19	3	0	0	1	1	1	1	1	1	1	1	4	2	2	0	6
53	6	3	0	0	1	2	1	2	1	1	1	1	4	2	2	0	18
41	15	6	0	0	1	2	1	1	1	1	1	1	2	3	2	0	23
60	22	2	0	0	1	1	1	1	2	2	1	1	4	2	2	0	3
62	9	1	0	0	1	2	1	1	1	1	1	1	3	2	2	0	11
27	1	1	0	0	1	2	1	1	1	1	1	1	4	2	2	0	2
34	21	4	0	0	1	2	1	1	1	2	1	1	4	3	2	0	1
49	7	1	0	0	1	2	1	1	1	1	1	1	2	2	2	0	10
60	19	1	0	0	1	1	1	1	1	1	1	1	4	2	2	0	5
25	13	5	0	0	1	2	1	1	1	1	1	1	4	3	2	0	5
38	55	29	0	0	2	1	1	1	1	3	1	1	2	3	2	0	4
47	25	1	1	1	1	2	1	1	3	2	2	1	4	2	2	0	55
60	3	1	0	0	1	2	1	3	1	1	1	1	2	2	2	0	80
57	3	5	0	0	1	2	1	2	1	1	1	1	2	3	2	0	83
20	35	2	0	0	1	2	1	1	1	3	1	1	4	2	1	0	69
69	7	1	0	0	1	2	1	1	1	1	1	1	2	2	2	0	83
50	24	1	0	0	2	2	2	1	2	2	1	1	4	2	2	0	73
35	8	1	0	0	1	2	1	1	1	1	1	1	4	2	2	0	82
64	11	1	0	0	1	2	1	1	3	3	1	1	4	2	2	0	44
48	29	2	2	1	1	1	1	1	3	2	2	1	4	2	2	0	82
63	6	1	0	0	1	2	1	2	1	1	1	1	2	2	2	0	82
51	2	1	0	0	1	2	1	1	1	1	1	1	4	2	2	0	73
42	5	1	0	0	1	2	1	1	1	1	1	1	2	2	2	0	77
42	13	3	0	0	1	2	1	1	1	1	1	1	4	2	2	0	75
33	7	9	0	0	1	2	1	1	1	1	1	1	4	3	2	0	78
41	19	15	0	0	1	2	1	2	1	1	1	1	4	3	2	0	73
34	3	1	0	0	1	2	1	1	1	1	1	1	4	2	2	0	46
55	27	3	2	0.67	1	2	1	2	4	3	2	1	4	2	2	0	75
57	8	6	0	0	1	2	1	1	1	1	1	1	4	3	2	0	30
50	33	5	0	0	1	2	2	1	2	2	1	1	2	3	2	0	73
54	2	1	0	0	1	2	1	1	1	1	1	1	4	2	2	0	72
56	2	10	0	0	1	2	1	1	1	1	1	1	4	3	2	0	72
38	2	12	0	0	1	2	1	1	1	1	1	1	4	3	2	0	72
45	8	2	0	0	1	2	1	1	1	1	1	1	4	2	2	0	77
31	20	3	0	0	2	2	1	2	1	1	1	1	4	2	2	0	71
68	28	12	0	0	1	2	1	1	2	2	1	1	4	3	2	0	66
55	23	2	0	0	1	2	2	1	2	2	1	1	4	2	2	0	65
32	8	3	0	0	1	2	1	1	1	1	1	1	2	2	2	0	66
40	15	23	0	0	1	1	1	1	1	1	1	1	4	3	2	0	66
56	1	1	0	0	1	2	1	1	1	1	1	1	2	2	2	0	70
26	3	2	0	0	2	2	1	1	1	1	1	1	4	2	2	0	66
58	5	1	0	0	1	2	1	2	1	1	1	1	4	2	2	0	67
52	15	1	0	0	1	2	1	1	1	1	1	1	4	2	2	0	68
75	10	3	0	0	1	2	1	1	1	1	1	1	4	2	2	0	69
61	4	3	0	0	1	2	1	1	1	1	1	1	2	2	2	0	63
63	1	1	0	0	1	2	1	2	1	1	1	1	2	2	2	0	63
54	2	11	0	0	1	2	1	1	1	1	1	1	4	3	2	0	62
35	13	1	0	0	1	2	1	1	1	1	1	1	4	2	2	0	62
51	10	2	0	0	1	1	1	1	1	1	1	1	4	2	2	0	65
61	25	38	11	0.29	1	1	1	1	4	3	2	1	4	3	2	0	58
28	45	9	0	0	1	2	1	1	1	3	1	1	4	3	2	0	61
30	11	2	0	0	1	2	1	1	1	1	1	1	4	2	2	0	60
54	2	7	0	0	1	2	1	1	1	1	1	1	2	3	2	0	65
64	2	1	0	0	1	2	1	1	1	1	1	1	4	2	2	0	61
59	45	1	1	1	2	2	1	2	4	3	2	1	2	2	2	0	59
60	12	1	0	0	2	2	1	1	1	1	1	1	4	2	2	1	50
36	17	3	0	0	1	2	2	1	1	1	1	1	4	2	2	0	58
51	9	4	0	0	1	2	1	1	1	1	1	1	4	3	2	0	60
45	2	1	0	0	1	2	1	1	1	1	1	1	4	2	2	0	54
53	48	1	0	0	2	2	1	1	3	3	1	1	4	2	2	0	53
69	4	1	0	0	1	2	1	2	1	1	1	1	4	1	2	0	53
51	2	1	0	0	1	2	1	1	1	1	1	1	4	2	2	0	51
38	8	16	0	0	1	2	1	1	1	1	1	1	4	3	2	0	59
49	6	2	0	0	1	2	1	1	1	1	1	1	2	2	2	0	59
72	9	1	0	0	1	1	1	1	1	1	1	1	4	2	2	0	57
19	17	4	3	0.75	1	2	1	1	1	1	2	1	4	3	2	0	54
46	6	1	0	0	1	2	1	1	1	1	1	1	4	2	2	0	52
63	2	5	0	0	1	2	1	2	1	1	1	1	2	3	2	0	51
65	3	2	0	0	1	2	1	1	3	3	1	1	4	2	2	0	49
57	10	43	17	0.4	2	2	1	2	4	3	2	1	4	3	2	0	49
35	25	3	0	0	1	2	1	1	1	2	1	1	4	2	2	0	56
60	8	2	0	0	1	2	1	1	1	1	1	1	2	2	2	0	54
70	10	2	0	0	1	2	1	1	1	1	1	1	4	2	2	0	48
49	1	2	0	0	1	2	1	1	1	1	1	1	4	2	2	0	57
65	3	3	0	0	1	2	1	1	1	1	1	1	2	2	2	0	49
49	7	1	0	0	1	2	1	1	1	1	1	1	4	2	2	0	51
50	1	19	0	0	1	2	1	1	1	1	1	1	2	3	2	0	48
64	1	7	0	0	1	2	1	1	1	1	1	1	2	3	2	0	1
35	8	6	0	0	1	2	1	1	1	1	1	1	4	3	2	0	52
36	15	4	0	0	1	2	1	1	1	1	1	1	4	3	2	0	48
23	9	16	2	0.13	1	2	1	1	1	1	2	1	4	3	2	0	56
18	2	4	0	0	1	2	1	1	1	1	1	1	3	3	2	0	46
41	16	4	0	0	1	1	1	1	1	1	1	1	4	3	2	0	48
41	8	6	0	0	1	2	1	1	1	1	1	1	4	3	2	0	49
75	28	27	12	0.44	1	1	1	1	4	3	2	1	4	3	2	1	23
34	10	1	0	0	1	2	1	1	1	1	1	1	2	2	2	0	41
26	15	3	0	0	1	1	1	1	1	1	1	1	4	2	2	0	48
48	7	1	0	0	1	2	1	1	1	1	1	1	2	2	2	0	42
30	13	8	0	0	1	2	1	1	1	1	1	1	4	3	2	0	51
37	18	3	0	0	1	2	1	2	1	1	1	1	4	2	2	0	39
27	19	2	0	0	2	2	1	1	1	1	1	1	4	2	2	0	44
58	3	6	0	0	1	2	1	1	1	1	1	1	2	3	2	0	46
87	1	3	0	0	1	2	1	1	1	1	1	1	4	2	2	0	42
30	20	1	0	0	1	2	1	1	1	1	1	1	4	2	2	0	18
47	33	1	0	0	1	2	1	1	2	2	1	1	4	2	2	0	39
55	30	33	10	0.3	1	2	1	1	4	3	2	1	4	3	2	0	38
59	6	3	1	0.33	2	2	1	1	3	3	2	1	4	2	2	0	37
56	60	49	12	0.24	1	2	1	3	4	3	2	1	4	3	2	1	3
33	5	43	3	0.07	1	2	1	1	1	1	2	1	4	3	2	0	36
28	40	33	3	0.09	1	2	1	1	1	3	2	1	4	3	2	0	29
34	12	4	0	0	3	2	1	1	1	1	1	1	4	3	2	0	47
76	57	1	0	0	1	1	2	1	3	3	1	1	4	2	2	0	45
64	12	3	0	0	1	2	1	1	1	1	1	1	4	2	2	0	36
61	340	1	0	0	2	1	1	1	3	3	1	1	4	2	2	0	36
52	4	3	0	0	1	1	1	1	1	1	1	1	2	2	2	0	34
32	19	2	0	0	2	2	1	1	1	1	1	1	2	2	2	0	38
45	8	2	0	0	1	2	1	1	1	1	1	1	4	2	2	0	36
55	7	2	0	0	1	2	1	1	1	1	1	1	4	2	2	0	24
27	7	1	0	0	2	2	1	1	1	1	1	1	3	2	2	0	33
45	9	13	0	0	1	2	1	1	1	1	1	1	4	3	2	0	45
28	11	22	0	0	1	2	1	1	1	3	1	1	4	3	2	0	39
44	30	5	0	0	1	2	1	1	1	2	1	1	4	3	2	0	46
38	10	10	0	0	1	2	1	1	1	1	1	1	4	3	2	0	28
46	7	17	0	0	1	2	1	1	1	1	1	1	4	3	2	0	47
40	3	5	2	0.4	1	2	1	1	1	1	2	1	4	1	2	0	50
67	10	4	0	0	2	2	1	1	1	1	1	1	4	3	2	0	30
45	36	1	0	0	2	2	1	1	3	3	1	1	4	2	2	0	35
37	10	10	0	0	2	2	1	2	1	1	1	1	4	3	2	0	31
67	21	13	4	0.31	1	2	1	1	3	3	2	1	4	3	2	0	30
50	2	2	0	0	1	2	1	1	1	1	1	1	4	2	2	1	26
31	12	2	0	0	1	2	1	1	1	1	1	1	4	2	2	0	31
44	80	1	0	0	2	1	2	3	1	3	1	1	4	2	2	1	17
41	3	2	0	0	2	2	1	1	1	1	1	1	4	2	2	0	29
58	14	6	0	0	1	1	1	1	3	3	1	1	4	3	2	0	27
24	3	2	0	0	1	2	1	1	1	1	1	1	2	2	2	0	29
34	1	1	0	0	1	2	1	1	1	1	1	1	3	2	2	0	30
65	14	1	1	1	1	2	1	1	3	3	2	1	4	2	2	0	29
75	16	26	3	0.12	1	1	1	1	3	3	2	1	4	3	2	1	2
37	25	2	0	0	2	2	1	1	1	2	1	1	4	1	2	0	27
62	32	2	0	0	1	2	2	1	2	2	1	1	4	2	2	0	27
56	14	1	0	0	1	1	1	1	1	1	1	1	4	2	2	0	25
17	11	10	4	0.4	3	1	1	1	1	1	2	1	4	3	2	0	24
13	4	8	1	0.13	1	2	1	1	1	1	2	1	4	3	2	0	25
66	5	4	0	0	1	1	1	1	1	1	1	1	2	3	2	0	24
46	19	4	0	0	1	1	1	1	3	3	1	1	4	3	2	0	24
57	15	7	0	0	1	2	1	1	1	1	1	1	4	3	2	0	16
43	11	8	5	0.63	1	1	1	2	1	1	2	1	4	3	2	0	22
61	6	3	0	0	1	2	1	1	1	1	1	1	2	1	2	0	18
32	20	4	0	0	1	2	1	1	1	1	1	1	4	3	2	0	19
47	30	2	0	0	1	2	1	1	2	2	1	1	4	2	2	0	18
33	5	2	0	0	1	2	1	1	1	1	1	1	4	2	2	0	16
51	9	2	0	0	1	2	1	1	1	1	1	1	2	2	2	0	17
58	6	1	0	0	1	2	1	1	1	1	1	1	4	2	2	0	14
54	1	1	0	0	1	2	1	1	1	1	1	1	2	2	2	0	19
57	30	1	1	1	1	1	1	2	4	3	2	1	4	2	2	0	21
42	25	3	0	0	1	2	1	1	1	2	1	1	4	2	2	0	16
25	12	10	0	0	1	2	1	1	1	1	1	1	4	3	2	0	12
20	50	21	10	0.48	1	2	1	1	1	3	2	1	4	3	2	0	11
55	3	1	0	0	1	2	1	1	1	1	1	1	4	2	2	0	8
39	17	10	0	0	3	2	1	2	1	1	1	1	4	3	2	0	10
71	1	2	0	0	1	2	1	1	1	1	1	1	2	2	2	0	7
17	30	14	0	0	1	1	2	1	1	2	1	1	4	3	2	0	7
48	55	1	1	1	1	2	1	1	3	3	2	1	4	2	2	0	9
27	21	2	0	0	1	1	1	1	1	2	1	1	4	2	2	0	9
41	1	1	0	0	2	1	1	1	1	1	1	1	4	2	2	0	8
30	7	7	0	0	1	1	1	1	1	1	1	1	4	3	2	0	1
63	10	1	0	0	1	1	1	1	1	1	1	1	4	2	2	0	8
58	11	2	0	0	1	2	1	1	3	3	1	1	2	2	2	0	3
28	8	1	0	0	1	2	1	1	1	1	1	1	2	2	2	0	2
53	2	1	0	0	1	2	1	1	1	1	1	1	3	2	2	0	11
51	22	2	0	0	1	2	1	1	2	2	1	1	4	2	2	0	11
42	44	2	2	1	1	2	1	1	1	3	2	1	4	2	2	0	7
41	11	90	14	0.16	1	2	1	1	1	1	2	1	4	3	2	0	2
21	38	3	0	0	1	2	1	1	1	2	1	1	4	2	2	0	12
56	20	1	0	0	1	2	1	1	1	1	1	1	4	2	2	0	5
31	55	3	0	0	1	1	2	1	1	3	1	1	4	2	2	0	6
65	27	25	16	0.64	1	1	1	1	4	3	2	1	4	3	2	0	3
41	8	1	0	0	1	2	1	1	1	1	1	1	4	2	2	0	1
33	8	2	0	0	1	2	1	1	1	1	1	1	4	1	2	0	9
43	6	2	0	0	3	2	1	1	1	1	1	1	4	2	2	0	76
30	13	2	0	0	3	2	1	1	1	1	1	1	4	2	2	0	74
75	15	3	0	0	1	2	1	1	1	1	1	1	4	2	2	0	81
37	23	3	0	0	3	2	1	2	1	3	1	1	4	2	2	0	64
53	8	2	0	0	3	1	1	2	1	1	1	1	4	2	2	0	70
52	9	8	0	0	3	1	1	1	1	1	1	1	4	3	2	0	55
48	1	1	0	0	1	2	1	1	1	1	1	1	4	2	2	0	45
36	25	1	0	0	3	2	1	2	1	2	1	1	4	2	2	0	47
39	8	1	0	0	3	2	1	1	1	1	1	1	4	2	2	0	39
63	10	1	0	0	3	1	1	1	1	1	1	1	4	2	2	0	36
39	6	1	0	0	3	2	1	1	1	1	1	1	4	2	2	0	35
40	18	2	0	0	3	2	1	1	1	3	1	1	4	2	2	0	35
52	3	2	0	0	1	2	1	1	1	1	1	1	2	2	2	0	41
36	6	4	0	0	3	2	1	1	1	1	1	1	4	3	2	0	29
35	3	4	0	0	1	2	1	1	1	1	1	1	4	3	2	0	29
77	5	2	0	0	3	1	1	1	1	1	1	1	2	2	2	0	29
50	1	2	0	0	3	2	1	1	1	1	1	1	2	2	2	0	17
41	14	2	0	0	3	2	1	1	1	1	1	1	2	2	2	0	27
38	12	3	0	0	3	2	1	1	1	1	1	1	4	2	2	0	26
33	2	3	0	0	3	2	1	1	1	1	1	1	4	2	2	0	24
55	21	3	1	0.33	3	1	1	1	3	2	2	1	4	2	2	0	25
56	12	1	0	0	3	1	1	1	1	1	1	1	4	2	2	0	24
58	40	24	6	0.25	3	2	1	1	4	3	2	1	4	3	2	0	16
58	25	1	0	0	3	1	1	1	2	2	1	1	4	2	2	0	13
55	5	1	0	0	3	1	1	1	1	1	1	1	2	2	2	0	17
41	15	2	2	1	3	2	1	1	1	1	2	1	4	2	2	0	8
31	13	1	1	1	3	2	1	1	1	1	2	1	4	2	2	0	16
46	10	5	0	0	3	1	1	2	1	1	1	1	4	3	2	0	18
38	3	1	0	0	3	2	1	1	1	1	1	1	4	2	2	0	4
49	5	1	0	0	3	2	1	1	1	1	1	1	4	2	2	0	6
26	45	2	0	0	3	2	1	1	1	3	1	1	4	2	2	0	2
56	10	1	0	0	3	1	1	2	1	1	1	1	4	2	2	0	6
23	23	6	0	0	1	2	1	1	1	2	1	1	4	3	2	0	80
33	11	11	0	0	1	1	1	1	1	1	1	1	4	3	2	0	80
45	3	4	0	0	1	2	1	1	1	1	1	1	4	3	2	0	80
36	18	6	0	0	2	2	1	2	1	1	1	1	4	3	2	0	83
74	8	4	0	0	1	2	1	1	1	1	1	1	4	3	2	0	78
37	24	6	0	0	1	2	1	1	1	2	1	1	4	3	2	0	83
54	12	6	0	0	1	1	1	1	1	1	1	1	4	3	2	0	83
43	6	6	0	0	1	2	1	1	1	1	1	1	4	3	2	0	74
31	78	14	9	0.64	1	1	1	2	1	3	2	1	4	3	2	0	75
26	37	2	2	1	1	2	1	1	1	4	2	1	4	2	2	0	73
34	1	1	0	0	1	1	1	1	1	1	1	1	2	2	2	0	80
78	13	4	1	0.25	1	1	1	1	4	4	2	1	4	3	2	0	69
52	10	1	0	0	1	2	1	1	1	1	1	1	4	1	2	0	70
36	16	4	0	0	1	1	1	1	1	1	1	1	4	3	2	0	75
29	10	2	0	0	1	2	1	1	1	1	1	1	4	2	2	0	69
55	7	3	0	0	1	2	1	1	1	1	1	1	4	2	2	0	70
55	2	1	0	0	1	2	1	1	1	1	1	1	4	2	2	0	63
51	23	3	0	0	1	2	1	1	2	2	1	1	3	2	2	0	70
79	55	1	1	1	1	1	1	1	3	3	2	1	4	2	2	1	35
57	5	1	0	0	1	2	1	1	1	1	1	1	4	2	2	0	68
28	8	8	3	0.38	3	1	1	1	1	1	2	1	3	3	2	0	64
48	1	1	0	0	1	2	1	1	1	1	1	1	4	2	2	0	63
64	15	5	0	0	1	2	1	1	1	1	1	1	4	3	2	0	65
61	7	18	2	0.11	1	2	1	1	3	1	2	1	4	3	2	0	63
60	20	5	2	0.4	1	2	1	1	3	3	2	1	3	3	2	0	63
87	8	12	3	0.25	1	1	1	1	4	1	2	1	3	3	2	0	62
40	2	2	0	0	1	2	1	1	1	1	1	1	2	2	2	0	63
32	35	17	13	0.76	1	2	1	1	1	3	2	1	4	3	2	0	67
38	12	11	4	0.36	1	2	1	1	1	1	2	1	3	3	2	0	62
49	20	1	1	1	1	2	1	2	4	1	2	1	4	2	2	0	60
42	15	14	0	0	1	1	1	2	1	1	1	1	4	3	2	0	59
11	9	4	0	0	1	2	1	1	1	1	1	1	3	3	2	0	58
42	25	1	1	1	1	2	1	1	1	2	2	1	4	2	2	0	58
67	30	2	0	0	1	1	1	1	2	2	1	1	4	2	2	0	5
32	21	3	0	0	1	2	1	1	1	3	1	1	4	2	2	0	54
53	9	2	0	0	1	2	1	2	1	1	1	1	4	2	2	0	52
37	3	6	0	0	1	2	1	1	1	1	1	1	4	3	2	0	49
32	11	1	0	0	1	2	1	1	1	1	1	1	4	2	2	0	55
42	7	4	0	0	1	2	1	1	1	1	1	1	4	3	2	0	48
54	3	2	0	0	1	2	1	1	1	1	1	1	4	2	2	0	57
87	29	14	10	0.71	1	1	1	1	4	3	2	1	3	3	2	1	46
45	19	1	1	1	1	1	1	1	3	1	2	1	3	2	2	0	46
65	50	1	1	1	1	2	1	1	3	3	2	1	4	2	2	0	58
29	20	2	0	0	2	2	1	1	1	1	1	1	4	2	2	0	45
52	2	4	0	0	1	2	1	1	1	1	1	1	2	3	2	0	52
54	3	1	0	0	1	2	1	1	1	1	1	1	4	2	2	0	48
64	17	1	1	1	1	1	1	1	3	3	2	1	2	2	2	1	2
84	45	1	0	0	1	1	2	1	3	3	1	1	4	2	2	0	55
35	17	1	0	0	1	2	1	1	1	1	1	1	4	2	2	0	38
61	10	1	0	0	1	2	1	1	1	1	1	1	4	2	2	0	37
18	22	2	0	0	1	2	1	1	1	2	1	1	4	2	2	0	40
50	36	3	0	0	1	2	1	1	2	2	1	1	3	2	2	0	38
39	7	2	0	0	1	2	1	1	1	1	1	1	4	2	2	0	40
71	2	37	7	0.19	1	1	1	1	4	1	2	1	4	3	2	0	40
29	4	1	0	0	1	2	1	2	1	1	1	1	4	1	2	0	44
40	16	2	1	0.5	1	2	1	2	1	1	2	1	4	2	2	0	36
36	4	44	12	0.27	1	2	1	2	1	1	2	1	4	3	2	0	36
25	21	2	0	0	1	2	1	1	1	2	1	1	4	2	2	0	33
32	10	4	3	0.75	1	1	1	1	1	1	2	1	2	3	2	0	35
49	20	4	2	0.5	1	2	1	1	3	1	2	1	4	3	2	0	47
45	23	55	8	0.15	1	1	1	1	4	3	2	1	4	3	2	0	47
59	25	11	0	0	1	2	1	2	2	2	1	1	4	3	2	0	35
50	1	1	0	0	1	2	1	2	1	1	1	1	4	2	2	0	32
31	6	3	0	0	1	2	1	1	1	1	1	1	4	2	2	0	36
69	22	32	12	0.38	1	2	1	1	4	3	2	1	3	3	2	0	29
42	15	2	0	0	1	2	1	1	1	1	1	1	4	2	2	0	31
63	19	1	0	0	1	2	1	1	1	1	1	1	4	2	2	0	32
32	18	4	0	0	1	2	1	1	1	1	1	1	4	3	2	0	29
41	10	4	0	0	1	2	1	1	1	1	1	1	4	3	2	0	27
23	4	3	0	0	1	2	1	1	1	1	1	1	4	2	2	0	26
57	6	4	0	0	1	2	1	1	1	1	1	1	4	3	2	0	33
50	9	1	0	0	1	2	1	1	1	1	1	1	4	2	2	0	34
35	11	1	0	0	1	2	1	1	1	1	1	1	4	2	2	0	25
53	3	2	0	0	1	2	1	1	1	1	1	1	4	2	2	0	32
64	19	65	12	0.18	1	2	1	2	4	1	2	1	4	3	2	0	33
49	16	2	1	0.5	1	2	1	2	3	1	2	1	4	2	2	0	23
56	17	1	0	0	1	2	1	2	1	1	1	1	4	2	2	0	22
46	1	6	1	0.17	1	2	1	1	3	1	2	1	4	3	2	0	14
37	14	9	0	0	1	2	1	1	1	1	1	1	4	3	2	0	13
58	30	2	0	0	1	1	1	1	2	2	1	1	4	1	2	0	17
48	23	1	0	0	1	2	1	1	2	2	1	1	2	2	2	0	15
45	4	2	0	0	1	2	1	1	1	1	1	1	4	2	2	0	18
34	20	29	14	0.48	1	2	1	1	1	1	2	1	4	3	2	0	5
34	11	2	2	1	1	2	1	1	1	1	2	1	4	2	2	0	13
35	19	1	0	0	1	2	1	2	1	1	1	1	4	2	2	0	7
45	15	37	2	0.05	1	2	1	1	4	1	2	1	4	3	2	0	6
60	11	4	0	0	1	2	1	1	3	3	1	1	3	3	2	0	9
29	9	1	0	0	1	2	1	1	1	1	1	1	4	2	2	0	3
34	10	2	0	0	1	2	1	1	1	1	1	1	4	2	2	0	4
23	14	9	1	0.11	1	2	1	1	1	1	2	1	4	3	2	0	11
76	60	1	0	0	1	2	1	1	3	3	1	1	4	2	2	0	5
48	60	3	0	0	1	2	1	1	3	3	1	1	3	2	2	0	6
27	9	28	6	0.21	3	2	1	2	1	3	2	1	4	3	2	0	3
68	8	48	3	0.06	1	1	1	1	4	1	2	1	4	3	2	0	2
52	18	23	1	0.04	1	2	1	1	3	1	2	1	4	3	2	0	4
57	8	2	0	0	1	2	1	1	1	1	1	1	2	2	2	0	82
51	2	27	2	0.07	1	2	1	1	3	1	2	1	4	3	2	0	81
55	2	1	0	0	1	1	1	1	1	1	1	1	4	2	2	0	73
53	22	9	0	0	1	1	1	1	2	2	1	1	4	3	2	0	73
35	39	1	0	0	1	2	1	1	1	2	1	1	4	2	2	0	81
25	17	2	0	0	1	1	1	1	1	1	1	1	4	2	2	0	72
43	25	4	3	0.75	1	2	1	1	1	2	2	1	4	3	2	0	3
67	15	6	0	0	1	2	1	1	1	1	1	1	4	3	2	0	65
51	24	2	0	0	1	2	1	1	2	2	1	1	4	2	2	0	44
64	5	7	0	0	1	2	1	2	1	1	1	1	4	3	2	0	65
50	2	2	0	0	1	2	1	3	1	1	1	1	4	2	2	0	63
50	15	17	5	0.29	1	2	1	1	3	3	2	1	3	3	2	0	44
68	35	31	0	0	1	2	1	3	4	4	1	1	4	3	2	0	7
56	5	4	0	0	1	2	2	1	1	1	1	1	4	3	2	0	58
60	12	9	0	0	1	2	1	1	1	1	1	1	4	3	2	0	56
28	10	2	0	0	1	2	1	1	1	1	1	1	2	2	2	0	67
53	33	11	4	0.36	1	2	1	1	4	2	2	1	4	3	2	0	54
63	17	1	0	0	1	1	1	1	1	1	1	1	4	2	2	1	3
63	35	2	2	1	1	1	1	2	3	2	2	1	4	2	2	0	56
59	1	1	0	0	1	2	1	1	1	1	1	1	4	2	2	0	49
44	24	8	0	0	1	2	1	1	1	2	1	1	4	2	2	0	31
45	5	2	2	1	1	1	1	1	4	1	2	1	4	2	2	0	36
39	24	7	0	0	1	2	1	1	1	2	1	1	4	3	2	0	45
34	30	3	0	0	1	1	1	2	1	4	1	1	4	2	2	0	60
70	45	1	0	0	1	1	1	1	3	3	1	1	4	2	2	0	51
44	13	2	0	0	1	2	1	1	1	1	1	1	4	2	2	0	35
25	35	2	1	0.5	1	2	1	1	1	2	2	1	4	2	2	0	47
75	35	3	0	0	1	2	2	1	2	2	1	1	4	2	2	0	30
62	7	1	0	0	1	2	1	1	1	1	1	1	4	2	2	0	45
47	6	3	0	0	1	2	1	1	1	1	1	1	4	2	2	0	39
45	35	2	1	0.5	1	2	1	1	3	3	2	1	4	2	2	0	44
25	26	1	0	0	1	2	1	1	1	2	1	1	4	2	2	0	47
83	90	3	1	0.33	1	2	1	3	3	3	2	1	4	2	2	1	8
42	11	6	0	0	1	1	1	1	1	1	1	1	4	3	2	0	27
52	24	4	0	0	1	2	1	2	2	2	1	1	4	3	2	0	20
60	12	1	0	0	1	2	1	2	1	1	1	1	4	2	2	0	29
56	7	15	9	0.6	1	2	1	1	4	1	2	1	4	3	2	0	25
57	20	49	21	0.43	1	2	1	3	3	1	2	1	2	3	2	0	38
31	6	1	0	0	1	2	1	3	1	1	1	1	2	2	2	0	2
56	50	3	0	0	1	2	2	1	3	3	1	1	4	1	2	0	5
59	8	2	0	0	1	2	1	1	1	1	1	1	4	2	2	0	11
82	55	5	1	0.2	1	2	1	3	4	4	2	1	4	3	2	0	3
56	9	1	0	0	1	2	1	1	1	1	1	1	4	2	2	0	83
45	13	3	0	0	1	2	1	1	1	1	1	1	4	2	2	0	80
59	21	2	0	0	1	2	2	1	2	2	1	1	2	2	2	0	78
36	9	2	0	0	1	2	1	1	1	1	1	1	4	2	2	0	73
47	11	19	1	0.05	1	1	1	1	4	1	2	1	4	3	2	0	73
56	107	23	4	0.17	2	1	1	2	3	3	2	1	4	3	2	0	71
78	17	8	3	0.38	1	2	1	2	3	1	2	1	4	3	2	0	66
40	8	2	0	0	1	2	1	1	1	1	1	1	4	2	2	0	65
59	38	22	4	0.18	1	2	1	2	3	2	2	1	4	3	2	0	63
24	8	1	0	0	1	2	1	1	1	1	1	1	2	2	2	0	60
42	48	16	11	0.69	1	1	1	2	1	3	2	1	4	3	2	0	55
63	22	3	0	0	3	2	2	1	2	2	1	1	4	2	2	0	51
42	4	8	0	0	1	2	1	1	1	1	1	1	4	3	2	0	48
36	14	2	0	0	1	2	1	2	1	1	1	1	4	2	2	0	47
54	12	2	0	0	1	2	1	1	3	3	1	1	4	2	2	0	45
54	22	67	8	0.12	1	2	1	1	4	2	2	1	4	3	2	0	43
15	40	7	1	0.14	1	2	1	1	1	2	2	1	4	3	2	0	42
17	12	3	0	0	1	2	1	1	1	1	1	1	4	2	2	0	42
48	2	4	0	0	1	2	1	1	1	1	1	1	2	3	2	0	38
16	12	2	0	0	1	2	1	1	1	1	1	1	2	2	2	0	31
36	19	7	0	0	1	2	1	1	1	1	1	1	4	3	2	0	25
50	49	1	0	0	1	1	1	1	3	3	1	1	2	2	2	0	20
41	12	8	1	0.13	1	2	1	1	1	1	2	1	4	3	2	0	12
55	11	2	0	0	1	2	1	1	1	1	1	1	4	2	2	0	12
60	2	4	0	0	1	2	1	1	1	1	1	1	2	3	2	0	11
72	7	3	0	0	1	2	1	2	1	1	1	1	2	2	2	0	59
32	15	9	3	0.33	3	2	1	1	1	1	2	1	4	3	2	0	83
45	3	2	0	0	1	1	1	1	1	1	1	1	2	2	2	0	82
60	3	5	0	0	1	2	1	1	1	1	1	1	4	3	2	0	82
54	40	2	0	0	1	2	2	1	2	2	1	1	4	2	2	0	80
47	3	1	0	0	1	1	1	1	1	1	1	1	4	2	2	0	80
73	2	1	0	0	1	1	1	1	1	1	1	1	4	2	2	0	79
24	3	1	0	0	1	2	1	1	1	1	1	1	2	2	2	0	78
45	9	2	0	0	1	2	1	1	1	1	1	1	4	2	2	0	78
47	4	1	0	0	1	2	1	1	1	1	1	1	2	2	2	0	66
21	9	1	0	0	1	2	1	1	1	1	1	1	4	2	2	0	77
54	3	1	0	0	1	2	1	1	1	1	1	1	4	2	2	0	77
62	20	1	0	0	1	1	1	1	1	1	1	1	4	2	2	0	78
61	1	2	0	0	1	2	1	1	1	1	1	1	2	2	2	0	76
47	40	1	0	0	1	1	1	1	2	2	1	1	4	2	2	0	74
25	8	2	0	0	1	2	1	1	1	1	1	1	4	2	2	0	74
43	11	5	0	0	1	1	1	1	1	1	1	1	4	3	2	0	74
47	3	1	0	0	1	2	1	1	1	1	1	1	2	2	2	0	69
53	2	4	0	0	1	2	1	1	1	1	1	1	4	3	2	0	69
55	3	1	0	0	1	2	1	1	1	1	1	1	4	2	2	0	69
55	3	1	0	0	1	2	1	1	1	1	1	1	4	2	2	0	68
18	4	3	0	0	1	2	1	1	1	1	1	1	4	3	2	0	69
30	12	2	0	0	1	2	1	2	1	1	1	1	4	2	2	0	69
44	4	1	0	0	1	2	1	1	1	1	1	1	4	2	2	0	69
63	17	3	0	0	1	2	1	1	1	1	1	1	4	2	2	0	69
32	10	1	0	0	1	2	1	1	1	1	1	1	4	2	2	0	82
35	9	1	1	1	1	2	1	1	1	1	2	1	4	2	2	0	80
51	15	64	7	0.11	1	2	1	1	4	1	2	1	4	3	2	0	3
19	10	7	4	0.57	1	2	1	2	1	1	2	1	4	3	2	0	71
73	28	1	0	0	1	1	1	1	2	2	1	1	4	2	2	0	70
26	50	23	17	0.74	1	2	1	2	1	3	2	1	4	3	2	0	60
61	5	1	0	0	1	2	1	1	1	1	1	1	4	2	2	0	60
53	2	2	0	0	1	2	1	1	1	1	1	1	2	2	2	0	59
38	12	2	1	0.5	1	1	1	1	1	1	2	1	4	2	2	0	66
36	4	4	0	0	1	2	1	1	1	1	1	1	4	3	2	0	65
32	18	19	1	0.05	1	2	1	1	1	1	2	1	4	3	2	0	7
79	25	24	10	0.42	1	2	1	1	3	3	2	1	4	3	2	0	62
39	7	3	0	0	1	2	1	1	1	1	1	1	4	2	2	0	65
57	4	2	0	0	1	2	1	2	1	1	1	1	4	2	2	0	62
34	7	1	0	0	1	2	1	1	1	1	1	1	2	2	2	0	62
53	13	2	0	0	1	2	1	1	1	1	1	1	4	2	2	0	63
65	10	1	0	0	1	2	1	1	1	1	1	1	4	2	2	0	61
37	2	3	0	0	1	2	1	1	1	1	1	1	4	2	2	0	61
43	17	6	0	0	1	2	1	2	1	1	1	1	3	3	2	0	52
37	18	3	0	0	1	2	1	1	1	1	1	1	4	2	2	0	53
51	3	5	0	0	1	2	1	1	1	1	1	1	4	3	2	0	51
39	6	2	0	0	1	1	1	1	1	1	1	1	2	2	2	0	55
56	9	1	0	0	1	2	1	1	1	1	1	1	4	2	2	0	54
44	15	1	0	0	1	2	1	2	1	1	1	1	4	3	2	0	55
28	14	15	0	0	1	2	1	1	1	1	1	1	4	3	2	0	55
38	29	3	0	0	1	2	1	1	1	2	1	1	4	2	2	0	49
36	7	5	0	0	1	1	1	1	1	1	1	1	4	3	2	0	24
25	6	5	0	0	1	2	1	1	1	1	1	1	4	3	2	0	42
47	2	5	0	0	3	2	1	1	1	1	1	1	4	3	2	0	54
60	1	5	0	0	1	2	1	1	1	1	1	1	4	3	2	0	43
50	18	6	0	0	1	2	1	1	1	1	1	1	2	3	2	0	44
42	15	5	0	0	1	2	1	1	1	1	1	1	2	3	2	0	43
49	10	1	0	0	1	2	1	1	1	1	1	1	4	2	2	0	57
49	6	1	0	0	1	1	1	1	1	1	1	1	4	4	2	0	55
77	70	15	0	0	1	2	2	2	4	4	1	1	4	3	2	0	52
41	4	1	0	0	1	2	1	1	1	1	1	1	4	2	2	0	46
28	11	4	0	0	1	2	1	1	1	1	1	1	4	3	2	0	46
43	8	1	0	0	1	2	1	1	1	1	1	1	4	2	2	0	43
49	45	4	0	0	1	2	2	1	3	3	1	1	4	3	2	0	52
46	3	1	0	0	3	1	1	1	1	1	1	1	2	2	2	0	52
59	5	1	0	0	1	2	1	1	1	1	1	1	4	2	2	0	52
72	6	1	0	0	1	2	1	1	1	1	1	1	2	2	2	0	50
53	35	7	0	0	1	2	1	1	2	2	1	1	4	3	2	0	46
48	8	5	0	0	1	1	1	2	1	1	1	1	2	3	2	0	45
33	7	6	0	0	1	2	1	3	1	1	1	1	4	3	2	0	38
49	5	4	0	0	1	2	1	1	1	1	1	1	4	3	2	0	53
30	13	2	0	0	1	2	1	1	1	1	1	1	4	2	2	0	48
51	15	3	0	0	1	1	1	1	1	1	1	1	4	2	2	0	42
62	3	1	0	0	1	2	1	1	1	1	1	1	4	2	2	0	42
27	2	9	0	0	1	2	1	1	1	1	1	1	4	3	2	0	56
59	2	2	0	0	1	2	1	1	1	1	1	1	4	2	2	0	40
28	7	2	0	0	3	2	1	1	1	1	1	1	4	2	2	0	39
26	28	7	3	0.43	1	2	1	1	1	2	2	1	4	4	2	0	39
26	18	1	0	0	1	2	1	1	1	3	1	1	4	2	2	0	46
39	26	1	0	0	1	2	1	1	1	2	1	1	4	2	2	0	39
67	2	1	0	0	3	2	1	1	1	1	1	1	2	2	2	0	44
63	2	2	0	0	1	2	1	1	1	1	1	1	2	2	2	0	43
32	57	7	0	0	1	1	1	1	1	3	1	1	4	3	2	0	42
78	6	2	0	0	1	2	1	2	1	1	1	1	4	2	2	0	19
23	6	2	0	0	1	2	1	1	1	1	1	1	4	2	2	0	38
40	2	2	0	0	1	1	1	1	1	1	1	1	2	2	2	0	35
36	11	6	0	0	1	2	1	1	1	1	1	1	4	3	2	0	36
44	5	18	4	0.22	1	2	1	1	1	1	2	1	4	3	2	0	39
58	1	2	0	0	1	2	1	1	1	1	1	1	4	2	2	0	47
33	15	2	0	0	1	2	1	2	1	1	1	1	4	2	2	0	36
64	17	9	0	0	1	2	1	1	1	1	1	1	4	3	2	0	36
49	11	4	0	0	1	2	1	1	1	1	1	1	4	3	2	0	35
48	1	1	0	0	2	1	1	1	1	1	1	1	4	2	2	0	42
51	36	1	1	1	1	1	1	1	3	2	2	1	4	2	2	0	42
30	19	1	0	0	1	2	1	2	1	1	1	1	4	2	2	0	41
51	16	16	0	0	1	2	1	1	1	1	1	1	4	3	2	0	33
52	12	1	0	0	1	2	1	1	1	1	1	1	4	2	2	0	36
28	6	1	0	0	1	2	1	1	1	1	1	1	4	2	2	0	38
34	11	5	0	0	1	2	1	1	1	1	1	1	4	3	2	0	33
35	10	7	0	0	1	2	1	1	1	1	1	1	4	3	2	0	33
54	13	2	0	0	1	2	1	1	3	3	1	1	4	2	2	0	40
71	9	7	1	0.14	1	1	1	2	3	3	2	1	4	3	2	0	42
25	20	5	3	0.6	1	2	1	1	1	3	2	1	4	3	2	0	40
36	10	6	0	0	1	2	1	1	1	1	1	1	4	3	2	0	27
50	3	3	0	0	1	2	1	1	1	1	1	1	2	2	2	0	38
34	12	39	6	0.15	1	2	1	1	1	3	2	1	4	3	2	0	37
57	5	4	0	0	1	2	1	1	1	1	1	1	4	3	2	0	29
42	12	2	0	0	1	2	1	1	1	1	1	1	4	2	2	0	24
21	13	1	0	0	1	2	1	2	1	1	1	1	4	2	2	0	34
34	11	1	0	0	1	2	1	2	1	1	1	1	4	2	2	0	36
69	1	1	0	0	1	2	1	1	1	1	1	1	2	2	2	0	39
26	8	3	0	0	1	1	1	1	1	1	1	1	2	2	2	0	43
44	6	1	0	0	1	2	1	1	1	1	1	1	4	2	2	0	34
26	17	1	0	0	1	2	1	1	1	1	1	1	4	2	2	0	27
43	23	7	4	0.57	1	2	1	1	1	3	2	1	4	3	2	0	27
20	13	4	0	0	1	2	1	2	1	1	1	1	4	2	2	0	32
36	22	3	0	0	1	2	1	1	1	2	1	1	4	3	2	0	32
29	8	31	18	0.58	1	2	1	2	1	1	2	1	4	3	2	0	26
57	8	1	0	0	1	2	1	2	1	1	1	1	4	2	2	0	26
78	17	1	0	0	1	2	1	1	1	1	1	1	4	2	2	0	26
39	14	1	0	0	1	1	1	1	1	1	1	1	4	2	2	0	29
53	22	23	6	0.26	1	1	1	1	4	2	2	1	4	3	2	0	23
30	35	7	0	0	1	2	1	1	1	2	1	1	4	3	2	0	6
81	7	1	0	0	1	2	1	1	1	1	1	1	2	2	2	0	31
42	8	7	0	0	1	2	1	1	1	1	1	1	4	3	2	0	24
20	38	12	2	0.17	1	2	1	1	1	2	2	1	4	3	2	0	24
51	8	15	0	0	1	2	1	1	1	1	1	1	4	3	2	0	28
32	11	9	0	0	1	2	1	2	1	3	1	1	4	3	2	0	15
31	5	1	0	0	1	2	1	1	1	1	1	1	4	2	2	0	26
17	4	2	0	0	1	2	1	1	1	1	1	1	4	2	2	0	31
52	12	1	0	0	1	1	1	2	3	3	1	1	4	2	2	0	35
57	7	2	0	0	1	2	1	1	1	1	1	1	4	2	2	0	31
58	25	11	5	0.45	1	2	1	2	3	2	2	1	4	3	2	0	28
65	30	3	0	0	1	1	1	1	2	2	1	1	4	2	2	0	24
39	2	4	0	0	3	1	1	2	1	1	1	1	2	3	2	0	24
37	5	3	0	0	1	2	1	1	1	1	1	1	4	2	2	0	28
62	7	2	0	0	1	2	1	2	1	1	1	1	4	2	2	0	32
38	10	1	0	0	1	2	1	1	1	1	1	1	4	1	2	0	27
23	17	2	2	1	1	2	1	1	1	1	2	1	4	1	2	0	29
37	22	2	2	1	1	2	1	1	1	2	2	1	4	2	2	0	40
55	21	20	12	0.6	1	2	1	1	4	3	2	1	4	3	2	0	2
43	1	1	0	0	1	2	1	1	1	1	1	1	4	2	2	0	28
30	18	1	0	0	1	2	2	1	1	1	1	1	4	2	2	0	16
54	10	1	0	0	1	2	1	1	1	1	1	1	4	2	2	0	29
52	6	1	0	0	1	2	1	1	1	1	1	1	4	2	2	0	17
31	12	2	0	0	1	2	1	1	1	1	1	1	4	2	2	0	22
34	14	1	0	0	1	2	1	1	1	1	1	1	4	2	2	0	23
54	1	2	0	0	1	2	1	1	1	1	1	1	4	2	2	0	20
47	13	2	0	0	1	2	1	1	1	1	1	1	2	2	2	0	21
19	28	14	12	0.86	1	2	1	1	1	2	2	1	4	3	2	0	12
47	12	59	19	0.32	1	1	1	1	4	1	2	1	4	3	2	0	19
28	5	9	0	0	1	2	1	1	1	1	1	1	4	3	2	0	17
28	10	6	0	0	1	2	1	1	1	1	1	1	4	3	2	0	15
35	12	1	0	0	1	1	1	1	1	1	1	1	4	2	2	0	15
57	4	7	0	0	1	2	1	1	1	1	1	1	4	3	2	0	13
62	9	1	0	0	1	2	1	1	1	1	1	1	4	1	2	0	20
71	3	1	0	0	1	2	1	1	1	1	1	1	4	2	2	0	14
35	13	2	0	0	1	2	2	1	1	1	1	1	2	2	2	0	22
50	9	4	0	0	1	2	1	1	1	1	1	1	4	3	2	0	20
33	47	6	0	0	1	2	1	1	1	3	1	1	4	3	2	0	21
27	12	8	8	1	1	2	1	1	1	1	2	1	4	3	2	0	17
30	7	20	0	0	1	2	1	1	1	1	1	1	4	3	2	0	16
49	28	5	0	0	1	2	1	1	2	2	1	1	4	3	2	0	11
32	8	3	0	0	1	2	1	1	1	1	1	1	4	2	2	0	14
67	12	1	0	0	1	1	1	1	1	1	1	1	4	2	2	0	13
60	4	1	0	0	1	2	1	1	1	1	1	1	2	2	2	0	13
43	3	3	0	0	1	1	1	1	1	1	1	1	2	1	2	0	15
51	9	1	0	0	1	2	1	1	1	1	1	1	4	2	2	0	16
51	12	2	0	0	1	1	1	1	1	1	1	1	4	2	2	0	11
44	5	1	0	0	1	2	1	1	1	1	1	1	4	2	2	0	10
54	10	1	0	0	1	2	1	2	1	1	1	1	4	2	2	0	6
38	10	7	0	0	1	2	1	1	1	1	1	1	4	3	2	0	63
58	1	2	0	0	1	2	1	1	1	1	1	1	4	2	2	0	82
51	16	1	0	0	1	1	1	2	1	1	1	1	4	2	2	0	82
40	45	13	7	0.54	1	2	1	3	1	3	2	1	4	3	2	0	82
67	20	4	0	0	1	2	1	1	1	1	1	1	4	3	2	0	80
60	10	4	0	0	1	2	1	2	1	1	1	1	4	3	2	0	81
54	10	1	0	0	2	2	1	1	1	1	1	1	4	2	2	0	78
62	22	1	0	0	1	2	1	1	2	2	1	1	4	2	2	0	80
36	8	1	0	0	1	2	1	1	1	1	1	1	4	2	2	0	75
28	4	1	0	0	1	2	1	1	1	1	1	1	4	2	2	0	76
18	4	18	0	0	1	2	1	1	1	1	1	1	4	3	2	0	76
46	10	1	0	0	1	2	1	1	1	1	1	1	4	2	2	0	74
49	9	4	0	0	1	2	1	1	1	1	1	1	4	3	2	0	73
45	10	2	0	0	2	2	1	1	1	1	1	1	4	2	2	0	67
42	6	3	0	0	1	2	1	1	1	1	1	1	4	2	2	0	70
56	20	4	0	0	1	1	1	1	1	1	1	1	4	3	2	0	69
32	17	4	0	0	1	1	1	1	1	3	1	1	4	3	2	0	66
49	1	1	0	0	1	2	1	1	1	1	1	1	4	2	2	0	2
22	6	3	3	1	1	1	1	1	1	1	2	1	4	2	2	0	56
49	3	4	0	0	2	2	1	1	1	1	1	1	4	3	2	0	31
39	1	5	0	0	2	2	1	1	1	1	1	1	4	3	2	0	70
46	2	1	0	0	1	1	1	1	1	1	1	1	4	2	2	0	63
31	30	6	0	0	2	2	1	1	1	3	1	1	4	3	2	0	40
18	20	7	0	0	1	2	1	2	1	1	1	1	4	3	2	0	62
51	11	2	2	1	1	1	1	2	3	3	2	1	4	2	2	0	65
46	20	7	0	0	1	2	1	1	1	1	1	1	4	3	2	0	62
36	13	1	0	0	2	1	1	1	1	1	1	1	4	2	2	0	62
50	3	3	0	0	1	2	1	1	1	1	1	1	4	2	2	0	60
24	9	3	0	0	1	2	1	1	1	1	1	1	4	2	2	0	60
45	35	1	0	0	1	1	2	1	2	2	1	1	2	2	2	0	57
41	15	12	3	0.25	1	2	1	1	1	1	2	1	4	3	2	0	1
49	10	4	0	0	1	2	1	1	1	1	1	1	4	3	2	0	59
60	5	2	0	0	1	2	1	1	1	1	1	1	4	2	2	0	57
33	9	1	0	0	1	2	1	1	1	1	1	1	4	2	2	0	57
41	5	1	0	0	2	2	1	1	1	1	1	1	4	2	2	0	52
49	1	5	0	0	1	2	1	1	1	1	1	1	4	3	2	0	46
30	10	2	0	0	3	2	1	1	1	1	1	1	4	2	2	0	17
32	10	18	13	0.72	1	1	1	1	1	1	2	1	4	1	2	0	50
69	2	5	0	0	1	2	1	1	1	1	1	1	2	3	2	0	49
64	25	2	0	0	1	1	1	1	3	3	1	1	4	2	2	0	48
39	35	29	7	0.24	1	1	1	1	1	2	2	1	4	3	2	0	49
41	1	2	1	0.5	3	2	1	1	1	1	2	1	4	2	2	0	15
36	5	2	0	0	2	2	1	1	1	1	1	1	2	2	2	0	50
44	18	2	0	0	1	2	1	1	1	3	1	1	4	2	2	0	50
75	31	3	0	0	1	2	1	2	2	2	1	1	4	2	2	1	1
63	11	1	0	0	1	2	1	2	1	1	1	1	4	2	2	0	53
60	13	1	0	0	1	2	1	2	1	1	1	1	4	2	2	0	50
46	1	1	0	0	1	2	1	1	1	1	1	1	4	2	2	0	6
47	15	1	0	0	2	2	1	1	1	1	1	1	4	2	2	0	52
48	11	7	0	0	1	2	1	1	1	1	1	1	4	3	2	0	46
72	2	1	0	0	1	2	1	1	1	1	1	1	4	2	2	0	29
58	5	1	0	0	1	2	1	2	1	1	1	1	4	2	2	0	40
22	13	1	0	0	1	2	1	1	1	1	1	1	4	1	2	0	34
58	10	6	0	0	1	1	1	1	1	1	1	1	4	3	2	0	40
44	20	5	0	0	1	2	1	1	1	1	1	1	4	3	2	0	27
19	10	25	0	0	1	1	1	1	1	1	1	1	4	3	2	0	42
44	15	17	0	0	2	2	1	1	1	1	1	1	4	3	2	0	44
42	12	3	0	0	1	2	1	2	1	1	1	1	4	2	2	0	42
64	16	1	0	0	1	2	1	1	1	1	1	1	4	2	2	0	40
58	5	3	0	0	1	2	1	1	1	1	1	1	4	2	2	0	43
61	4	1	0	0	1	2	1	1	1	1	1	1	4	2	2	0	36
72	10	2	0	0	1	2	1	1	1	1	1	1	4	2	2	0	36
47	2	2	0	0	1	2	1	1	1	1	1	1	4	2	2	0	45
61	2	8	0	0	1	2	1	1	1	1	1	1	4	3	2	0	45
54	13	2	0	0	1	2	1	1	1	1	1	1	4	2	2	0	42
55	11	10	0	0	1	2	1	1	1	1	1	1	4	3	2	0	46
82	8	1	0	0	1	1	1	2	1	1	1	1	4	1	2	0	44
48	120	4	0	0	2	1	1	2	4	4	1	2	4	3	2	0	35
39	2	2	0	0	1	2	1	1	1	3	1	1	4	2	2	0	48
32	22	1	0	0	1	1	1	1	1	2	1	1	4	2	2	0	36
64	1	1	0	0	1	2	1	1	1	1	1	1	4	2	2	0	35
50	2	4	0	0	1	1	1	1	1	1	1	1	4	3	2	0	55
53	10	1	0	0	1	2	1	1	1	1	1	1	4	2	2	0	55
34	18	13	3	0.23	1	2	1	1	1	1	2	1	4	3	2	0	25
47	35	6	0	0	1	2	1	1	2	2	1	1	4	3	2	0	33
55	15	10	0	0	1	2	1	1	1	1	1	1	4	3	2	0	32
37	10	1	0	0	2	2	1	1	1	1	1	1	4	2	2	0	27
51	10	18	0	0	1	2	1	1	1	1	1	1	4	3	2	0	32
65	15	7	0	0	1	2	2	1	1	1	1	1	4	3	2	0	24
64	10	3	0	0	3	2	1	2	1	1	1	1	3	2	2	0	21
43	7	10	0	0	1	2	1	1	1	1	1	1	4	3	2	0	18
46	50	5	0	0	2	1	1	1	3	3	1	1	4	3	2	0	31
12	20	4	3	0.75	3	2	1	1	1	1	2	1	4	1	2	0	20
36	25	3	0	0	2	2	1	1	1	2	1	1	4	2	2	0	29
47	42	1	0	0	1	2	1	1	3	3	1	1	4	2	2	0	31
36	5	1	0	0	1	2	1	1	1	1	1	1	4	2	2	0	22
36	15	12	1	0.08	1	2	1	1	1	1	2	1	4	3	2	0	31
44	14	6	6	1	1	2	1	1	1	1	2	1	4	3	2	0	14
41	20	9	6	0.67	3	2	1	2	1	3	2	1	4	3	2	0	14
49	3	1	0	0	1	2	1	1	1	1	1	1	2	2	2	0	15
60	19	1	0	0	1	2	1	1	1	1	1	1	2	2	2	0	15
27	10	2	0	0	2	2	1	1	1	1	1	1	4	2	2	0	21
44	10	5	0	0	3	1	1	1	1	1	1	1	4	3	2	0	21
41	28	2	0	0	1	2	1	1	1	2	1	1	4	2	2	0	29
31	9	2	0	0	2	2	1	1	1	1	1	1	4	2	2	0	2
63	1	3	0	0	2	2	1	1	1	1	1	1	4	2	2	0	9
61	20	6	0	0	1	1	2	1	1	1	1	1	4	1	2	0	23
43	18	3	1	0.33	1	1	1	2	1	1	2	1	4	2	2	0	11
62	12	5	0	0	2	2	1	1	1	1	1	1	4	3	2	0	9
35	7	5	4	0.8	1	2	1	1	1	1	2	1	4	3	2	0	80
20	33	1	1	1	3	2	1	1	1	2	2	1	4	2	2	0	79
55	10	3	0	0	1	2	1	1	1	1	1	1	4	2	2	0	79
37	23	67	16	0.24	3	1	1	1	1	2	2	1	4	3	2	0	77
46	6	3	0	0	3	2	1	1	1	1	1	1	4	2	2	0	79
45	15	7	0	0	3	2	1	1	1	1	1	1	4	3	2	0	83
72	12	1	0	0	3	2	2	1	1	1	1	1	4	2	2	0	51
23	17	8	4	0.5	1	2	1	2	1	1	2	1	4	3	2	0	57
29	8	1	0	0	1	2	1	1	1	1	1	1	4	2	2	0	78
54	5	1	0	0	1	2	1	1	1	1	1	1	4	2	2	0	73
49	12	5	0	0	1	2	1	1	1	1	1	1	4	3	2	0	18
62	10	2	0	0	1	2	1	1	1	1	1	1	4	2	2	0	78
53	2	2	0	0	1	2	1	1	1	1	1	1	4	2	2	0	72
64	19	2	0	0	1	2	2	1	1	1	1	1	4	2	2	0	63
56	5	1	0	0	1	2	1	1	1	1	1	1	4	2	2	0	79
27	5	1	0	0	1	2	1	1	1	1	1	1	4	2	2	0	72
51	3	1	0	0	2	2	1	1	1	1	1	1	2	2	2	0	75
56	58	2	0	0	1	2	2	1	3	3	1	1	2	2	2	0	74
70	13	1	0	0	3	2	1	1	1	1	1	1	4	2	2	0	76
43	20	2	0	0	1	2	1	1	1	1	1	1	3	2	2	0	68
37	23	5	3	0.6	1	2	1	1	1	2	2	1	4	3	2	0	72
52	15	8	5	0.63	1	2	1	1	3	1	2	1	4	3	2	0	72
44	42	4	0	0	1	1	1	1	1	3	1	1	4	4	2	1	63
59	6	1	0	0	1	2	1	1	1	1	1	1	4	2	2	0	68
29	20	3	1	0.33	1	2	1	1	1	1	2	1	4	3	2	0	67
47	19	4	0	0	3	2	1	1	3	3	1	1	4	3	2	0	66
48	9	10	0	0	1	2	1	1	1	1	1	1	4	3	2	0	69
57	55	16	1	0.06	1	1	1	1	3	3	2	1	4	3	2	0	67
57	27	5	0	0	1	2	2	1	2	2	1	1	4	2	2	0	66
49	13	3	0	0	1	1	1	1	1	1	1	1	4	2	2	0	29
54	15	6	0	0	1	2	1	1	1	1	1	1	4	3	2	0	61
66	30	1	0	0	1	1	1	1	2	2	1	1	4	2	2	0	61
47	3	1	0	0	1	2	1	1	1	1	1	1	4	2	2	0	61
64	80	1	0	0	1	2	1	1	3	3	1	1	2	2	2	0	61
50	12	4	0	0	1	1	1	1	1	1	1	1	4	2	2	0	61
28	17	14	0	0	1	2	1	1	1	1	1	1	4	1	2	0	13
55	40	2	0	0	1	1	2	1	2	2	1	1	4	2	2	0	62
54	90	1	0	0	1	2	1	1	3	3	1	1	2	2	2	0	58
63	25	35	0	0	1	2	1	1	2	2	1	1	3	3	2	0	60
22	10	48	17	0.35	2	2	1	1	1	1	2	1	4	3	2	0	61
56	15	1	0	0	3	1	1	1	1	1	1	1	4	2	2	0	67
81	21	34	7	0.21	1	2	1	1	4	2	2	1	4	3	2	1	32
57	11	4	0	0	1	2	1	1	1	1	1	1	4	2	2	0	59
52	5	7	0	0	1	2	1	1	1	1	1	1	4	3	2	0	59
21	50	3	0	0	1	2	1	1	1	4	1	1	4	2	2	0	58
53	9	18	0	0	1	2	1	1	1	1	1	1	4	3	2	0	55
53	16	56	0	0	1	1	1	1	1	1	1	1	4	3	2	0	52
29	11	4	0	0	1	2	1	1	1	1	1	1	4	2	2	0	56
47	13	2	0	0	1	2	1	1	1	1	1	1	4	2	2	0	52
32	15	1	0	0	1	1	1	1	1	1	1	1	4	2	2	0	51
39	25	1	0	0	1	2	1	1	1	2	1	1	4	2	2	0	53
52	4	1	0	0	1	2	1	1	1	1	1	1	4	2	2	0	53
31	25	83	9	0.11	1	2	1	1	1	2	2	1	4	3	2	0	50
61	11	1	0	0	1	2	1	1	1	1	1	1	4	2	2	0	50
45	17	1	0	0	1	2	1	1	1	1	1	1	4	2	2	0	50
42	3	1	0	0	3	2	1	1	1	1	1	1	2	2	2	0	49
24	15	68	13	0.19	3	2	1	1	1	1	2	1	4	3	2	0	53
51	8	1	0	0	1	2	1	1	1	1	1	1	4	2	2	0	48
41	6	1	0	0	1	2	1	1	1	1	1	1	2	2	2	0	46
31	7	1	0	0	1	2	1	1	1	1	1	1	4	2	2	0	47
93	16	3	3	1	1	2	2	1	4	1	2	1	4	2	2	0	46
38	82	2	0	0	1	1	1	1	1	3	1	1	4	2	2	0	45
41	7	2	0	0	1	2	1	1	1	1	1	1	4	2	2	0	48
57	7	1	0	0	1	2	1	1	1	1	1	1	4	2	2	0	45
21	11	4	0	0	1	2	1	1	1	1	1	1	4	3	2	0	45
45	33	3	0	0	1	2	1	1	2	2	1	1	4	2	2	0	46
54	9	2	0	0	2	2	1	1	1	1	1	1	2	2	2	0	44
62	23	5	0	0	1	2	1	1	2	2	1	1	4	3	2	0	46
61	16	2	0	0	3	2	1	1	1	1	1	1	4	2	2	0	43
33	11	1	0	0	3	2	1	1	1	1	1	1	4	2	2	0	43
44	13	6	0	0	3	2	1	1	1	1	1	1	4	3	2	0	44
36	1	7	0	0	1	2	1	1	1	1	1	1	4	3	2	0	41
37	26	15	2	0.13	1	2	1	1	1	2	2	1	4	3	2	0	42
20	21	1	0	0	1	2	1	1	1	2	1	1	4	2	2	0	40
33	17	2	0	0	1	2	1	1	1	1	1	1	4	2	2	0	40
33	20	4	0	0	1	2	1	1	1	1	1	1	4	3	2	0	40
45	12	3	0	0	1	2	1	1	1	1	1	1	4	2	2	0	38
27	50	4	0	0	1	2	2	1	1	3	1	1	4	2	2	0	41
35	8	1	0	0	3	1	1	1	1	1	1	1	2	2	2	0	36
40	10	1	0	0	3	2	1	1	1	1	1	1	4	2	2	0	36
38	29	12	4	0.33	3	2	1	1	1	3	2	1	4	3	2	0	37
30	41	1	0	0	1	2	1	1	1	3	1	1	2	2	2	0	11
46	9	2	0	0	3	2	1	1	1	1	1	1	4	2	2	0	35
35	29	1	0	0	1	2	2	1	1	2	1	1	4	2	2	0	34
49	21	8	1	0.13	1	2	1	2	3	2	2	1	4	3	2	0	4
48	10	1	0	0	1	2	1	1	1	1	1	1	4	2	2	0	26
61	30	1	0	0	1	1	2	1	2	2	1	1	2	2	2	0	33
30	10	7	0	0	1	2	1	1	1	1	1	1	4	3	2	0	32
48	19	5	0	0	1	1	1	1	1	1	1	1	3	3	2	0	32
17	47	1	1	1	3	2	1	1	1	3	2	1	4	2	2	0	27
32	7	12	1	0.08	1	2	1	1	1	1	2	1	4	3	2	0	25
20	1	3	0	0	3	2	1	1	1	1	1	1	4	2	2	0	31
49	50	34	17	0.5	3	2	1	1	4	3	2	1	1	1	2	0	40
36	12	13	1	0.08	3	2	1	1	1	1	2	1	4	3	2	0	33
42	10	3	0	0	1	1	1	1	1	1	1	1	4	2	2	0	4
18	20	19	16	0.84	1	2	1	2	1	3	2	1	4	3	2	0	34
57	32	13	11	0.85	3	2	1	1	4	3	2	1	4	3	2	0	22
45	12	5	0	0	3	2	1	1	3	3	1	1	4	3	2	0	6
65	15	8	0	0	3	1	1	1	1	1	1	1	2	3	2	0	28
64	15	38	3	0.08	3	2	1	1	4	1	2	1	4	3	2	0	29
55	9	1	0	0	1	1	1	1	1	1	1	1	4	2	2	0	28
39	25	6	0	0	1	2	1	1	1	2	1	1	4	3	2	0	23
45	5	1	0	0	1	2	1	1	1	1	1	1	2	2	2	0	31
19	45	13	5	0.38	1	2	1	1	1	3	2	1	4	3	2	0	28
32	9	2	0	0	1	1	1	1	1	1	1	1	4	2	2	0	26
37	1	1	0	0	1	2	1	1	1	1	1	1	4	2	2	0	26
51	9	5	0	0	1	2	1	1	1	1	1	1	4	3	2	0	24
36	20	2	0	0	3	2	1	1	1	3	1	1	4	2	2	0	25
80	45	70	24	0.34	1	1	1	1	4	3	2	1	4	3	2	0	25
33	12	6	1	0.17	1	2	1	1	1	1	2	1	4	3	2	0	25
33	12	1	0	0	3	2	1	1	1	1	1	1	2	2	2	0	31
42	9	7	6	0.86	1	2	1	1	1	1	2	1	4	2	2	0	25
19	45	80	22	0.28	1	2	1	1	1	3	2	1	4	3	2	0	23
39	2	2	0	0	1	1	1	1	1	1	1	1	2	2	2	0	21
26	7	3	2	0.67	3	2	1	1	1	1	2	1	4	2	2	0	22
41	11	4	3	0.75	3	2	1	1	1	1	2	1	4	3	2	0	22
40	12	4	0	0	1	1	1	1	1	1	1	1	4	3	2	0	21
82	7	3	0	0	3	2	1	1	1	1	1	1	4	2	2	0	24
14	76	14	14	1	1	2	1	1	1	3	2	1	4	3	2	0	21
49	11	1	0	0	3	1	1	1	1	1	1	1	2	2	2	0	20
24	7	3	0	0	3	2	1	1	1	1	1	1	4	2	2	0	21
65	12	3	0	0	1	2	2	1	1	1	1	1	4	2	2	0	20
31	17	2	0	0	3	2	1	1	1	1	1	1	4	2	2	0	6
44	18	6	0	0	1	2	1	1	1	1	1	1	4	3	2	0	20
33	11	4	0	0	3	2	1	1	1	1	1	1	4	3	2	0	21
27	19	1	0	0	1	1	1	1	1	1	1	1	2	2	2	0	17
40	15	8	5	0.63	1	1	1	1	1	1	2	1	4	3	2	0	19
26	30	61	34	0.56	1	1	1	1	1	3	2	1	4	3	2	0	18
35	12	2	1	0.5	1	2	1	1	1	1	2	1	4	2	2	0	5
26	20	18	4	0.22	1	2	1	1	1	3	2	1	4	3	2	0	17
31	59	2	0	0	1	1	1	1	1	3	1	1	2	2	2	0	8
32	4	16	1	0.06	3	2	1	1	1	1	2	1	2	3	2	0	27
38	7	2	0	0	1	2	1	2	1	1	1	1	2	2	2	0	24
40	14	1	0	0	1	1	1	1	1	1	1	1	4	2	2	0	16
31	50	3	3	1	1	2	1	1	1	3	2	1	4	2	2	0	14
44	47	6	5	0.83	3	1	1	1	1	3	2	1	2	3	2	0	15
28	15	12	7	0.58	1	2	1	2	1	1	2	1	4	3	2	0	17
57	50	5	0	0	1	1	2	1	3	3	1	1	4	3	2	0	12
39	32	1	0	0	1	2	1	1	1	2	1	1	2	2	2	0	14
40	6	3	0	0	1	2	1	1	1	1	1	1	2	2	2	0	13
43	8	17	1	0.06	1	2	1	1	1	1	2	1	4	3	2	0	9
27	18	1	1	1	1	2	1	1	1	3	2	1	4	2	2	0	10
40	3	4	0	0	1	2	1	1	1	1	1	1	4	3	2	0	5
29	7	2	0	0	3	2	1	1	1	1	1	1	4	2	2	0	7
24	11	6	0	0	1	2	1	1	1	1	1	1	4	3	2	0	6
38	11	17	1	0.06	1	2	1	1	1	1	2	1	4	3	2	0	9
29	9	5	4	0.8	3	2	1	1	1	1	2	1	4	3	2	0	8
62	15	11	3	0.27	1	2	1	1	3	3	2	1	4	3	2	0	5
33	13	3	0	0	1	2	1	1	1	1	1	1	2	2	2	0	3
56	17	3	0	0	1	2	1	1	1	1	1	1	4	2	2	0	4
67	20	19	15	0.79	1	1	1	2	4	3	2	1	4	3	2	0	6
49	31	2	0	0	1	2	1	1	2	2	1	1	2	2	2	0	4
47	40	56	15	0.27	1	2	1	2	4	3	2	1	4	3	2	0	5
47	1	1	0	0	1	2	1	1	1	1	1	1	2	2	2	0	3
36	40	66	26	0.39	3	1	1	1	1	3	2	1	4	3	2	0	1
48	13	2	0	0	1	2	1	1	1	1	1	1	4	2	2	0	3
41	8	4	0	0	3	1	1	1	1	1	1	1	4	3	2	0	1
33	12	7	4	0.57	3	2	1	1	1	1	2	1	4	3	2	0	1
64	1	4	0	0	1	1	1	1	1	1	1	1	4	3	2	0	1
57	8	1	1	1	3	2	1	1	1	1	1	1	2	2	2	0	7
31	1	1	0	0	3	2	1	1	1	1	1	1	4	2	2	0	13
34	65	4	0	0	1	2	2	1	1	3	1	1	4	1	2	0	14
67	7	2	0	0	1	2	1	1	1	1	1	1	4	2	2	0	16
28	15	5	3	0.6	3	2	1	1	1	3	2	1	4	3	2	0	3
53	14	1	0	0	3	2	1	1	1	1	1	1	4	2	2	0	11
46	10	2	0	0	1	2	1	1	1	1	1	1	4	2	2	0	39
53	130	68	2	0.03	1	1	1	2	4	4	2	1	4	3	2	0	65
30	1	1	0	0	1	2	1	1	1	1	1	1	2	3	2	0	76
32	2	1	0	0	1	2	1	1	1	1	1	1	4	2	2	0	64
45	4	2	0	0	1	1	1	1	3	3	1	1	4	2	2	0	51
39	6	1	1	1	1	1	1	2	2	3	2	2	4	2	2	0	57
41	6	5	0	0	2	2	1	1	1	1	1	1	4	3	2	0	77
34	5	20	2	0.1	1	2	1	2	1	1	2	1	4	3	2	0	81
30	15	6	0	0	1	2	1	1	1	1	1	1	4	2	2	0	78
75	37	4	0	0	1	1	1	1	2	2	1	1	4	3	2	0	77
47	15	1	0	0	2	1	2	1	1	1	1	1	2	2	2	0	54
62	2	1	0	0	1	2	1	1	1	1	1	1	4	2	2	0	77
63	65	47	0	0	1	1	2	3	3	3	1	1	2	3	2	1	44
60	3	1	0	0	1	2	1	1	1	1	1	1	4	2	2	0	79
39	8	6	0	0	3	2	1	1	1	1	1	1	4	1	2	0	83
29	16	7	1	0.14	1	1	1	2	1	1	2	1	4	3	2	0	79
46	13	5	0	0	1	2	1	1	1	1	1	1	4	3	2	0	56
43	3	4	0	0	1	1	1	1	1	1	1	1	4	3	2	0	76
67	7	1	0	0	1	2	1	1	1	1	1	1	4	2	2	0	71
47	13	1	0	0	1	2	1	2	1	1	1	1	4	2	2	0	78
28	5	4	0	0	3	2	1	1	1	1	1	1	2	3	2	0	34
28	19	1	0	0	1	1	1	1	1	1	1	1	4	2	2	0	68
17	9	21	3	0.14	1	1	1	1	1	1	2	1	4	3	2	0	69
24	42	1	0	0	2	2	1	1	1	3	1	1	4	2	2	0	70
53	1	2	0	0	1	2	1	1	1	1	1	1	2	2	2	0	75
33	9	25	1	0.04	3	2	1	2	1	1	2	1	4	3	2	0	74
26	7	15	0	0	1	2	1	1	1	1	1	1	4	3	2	0	75
45	15	2	0	0	1	1	1	2	1	1	1	1	2	2	2	0	50
64	5	1	0	0	1	1	1	1	1	1	1	1	2	2	2	0	78
51	14	5	0	0	1	2	1	2	1	1	1	1	4	3	2	0	70
26	14	2	0	0	1	2	1	1	1	1	1	1	4	2	2	0	46
62	8	1	0	0	3	2	1	2	1	1	1	1	4	2	2	0	70
59	20	4	0	0	1	2	1	1	1	1	1	1	4	3	2	0	44
42	14	2	0	0	1	2	1	1	1	3	1	1	4	2	2	0	68
65	12	1	0	0	2	2	1	1	1	1	1	1	4	2	2	0	72
47	65	4	0	0	3	1	2	2	3	3	1	1	4	3	2	0	79
33	20	82	29	0.35	1	2	1	2	1	3	2	1	4	3	2	0	71
41	2	2	0	0	1	2	1	1	1	1	1	1	2	2	2	0	59
45	3	8	0	0	1	2	1	2	1	1	1	1	2	3	2	0	60
55	4	2	0	0	1	2	1	2	1	1	1	1	2	2	2	0	66
43	4	1	0	0	1	1	1	1	1	1	1	1	2	2	2	0	45
48	6	4	2	0.5	1	1	1	1	3	1	2	1	4	3	2	0	73
44	24	1	1	1	1	2	1	2	1	3	2	1	4	2	2	0	50
28	2	2	0	0	1	2	1	1	1	1	1	1	2	2	2	0	63
60	31	3	0	0	2	2	2	1	2	2	1	1	4	2	2	0	42
60	4	2	0	0	1	2	1	1	1	1	1	1	4	2	2	0	71
51	10	6	0	0	1	2	1	1	1	1	1	1	4	3	2	0	66
49	39	6	6	1	1	2	1	1	3	3	2	1	4	3	2	0	72
35	25	29	21	0.72	1	1	1	1	1	2	2	1	4	3	2	0	43
38	12	19	11	0.58	3	2	1	1	1	1	2	1	4	3	2	0	75
58	4	2	0	0	1	2	1	1	1	1	1	1	4	2	2	0	63
29	18	35	13	0.37	1	2	1	2	1	1	2	1	4	2	2	0	49
31	6	1	0	0	3	2	1	1	1	1	1	1	4	2	2	0	49
77	13	1	0	0	1	2	1	1	1	1	1	1	4	2	2	0	62
32	2	2	0	0	1	2	1	1	1	1	1	1	4	2	2	0	76
31	10	9	0	0	3	2	1	1	1	1	1	1	4	3	2	0	36
47	9	8	0	0	1	2	1	1	1	1	1	1	4	3	2	0	61
62	7	2	0	0	1	2	1	1	1	1	1	1	4	2	2	0	63
43	45	13	0	0	1	2	1	1	1	3	1	1	4	3	2	0	62
35	7	17	0	0	1	2	1	1	1	1	1	1	4	3	2	0	65
58	39	15	1	0.07	1	2	1	2	3	3	2	1	4	3	2	0	28
83	6	22	1	0.05	1	2	1	2	3	1	2	1	4	3	2	0	69
79	7	2	0	0	1	2	1	1	1	1	1	1	4	2	2	0	67
36	2	4	0	0	1	2	1	1	1	1	1	1	4	3	2	0	68
47	7	17	0	0	1	1	1	1	1	1	1	1	4	3	2	0	62
77	9	8	0	0	1	2	1	2	1	1	1	1	4	3	2	0	63
47	41	7	5	0.71	1	2	1	2	4	3	2	2	4	3	2	0	61
63	7	8	0	0	1	2	1	1	1	1	1	1	4	3	2	0	44
59	3	7	0	0	1	2	1	1	1	1	1	1	3	3	2	0	60
54	15	1	0	0	1	1	1	1	1	1	1	1	4	2	2	0	60
48	12	8	0	0	1	2	1	1	1	1	1	1	4	3	2	0	61
49	18	1	0	0	1	2	1	1	1	1	1	1	3	2	2	0	67
29	12	13	0	0	1	2	1	1	1	1	1	1	4	3	2	0	64
65	25	12	0	0	3	2	1	2	4	4	1	1	4	3	2	0	63
36	6	11	0	0	1	2	1	1	1	1	1	1	4	3	2	0	67
55	7	23	0	0	1	2	1	1	1	1	1	1	4	3	2	0	66
37	40	19	5	0.26	1	2	1	1	1	2	2	1	4	3	2	0	38
25	11	1	0	0	1	2	1	1	1	1	1	1	4	2	2	0	10
68	5	2	0	0	1	2	1	1	1	1	1	1	4	2	2	0	56
74	55	2	0	0	1	2	2	2	3	3	1	1	4	2	2	0	66
48	4	1	0	0	1	2	1	1	1	1	1	1	2	2	2	0	65
69	35	14	4	0.29	3	1	1	1	4	3	2	1	4	3	2	0	67
54	9	2	0	0	1	2	1	1	1	1	1	1	4	2	2	0	38
41	15	5	3	0.6	1	2	1	1	1	1	2	1	4	3	2	0	65
17	18	46	29	0.63	1	2	1	2	1	3	2	1	4	3	2	0	64
51	8	2	1	0.5	1	2	1	1	3	3	2	1	4	2	2	0	60
66	32	2	0	0	1	2	1	1	3	3	1	1	4	2	2	0	26
55	1	3	0	0	1	2	1	1	1	1	1	1	4	2	2	0	57
54	10	1	0	0	1	2	1	1	1	1	1	1	4	2	2	0	59
51	1	2	0	0	1	2	1	1	1	1	1	1	4	2	2	0	28
32	2	2	0	0	3	2	1	1	1	1	1	1	4	2	2	0	56
57	25	2	0	0	1	2	1	2	3	3	1	1	4	2	2	0	60
48	12	2	0	0	1	2	1	1	1	1	1	1	4	2	2	0	55
35	59	9	0	0	1	2	1	1	1	3	1	1	4	3	2	0	56
63	13	2	0	0	1	2	1	1	1	1	1	1	4	2	2	0	12
42	7	3	1	0.33	1	1	1	1	1	1	2	1	4	2	2	0	59
59	7	5	0	0	1	2	1	1	1	1	1	1	4	3	2	0	51
78	30	1	0	0	1	2	1	1	2	2	1	1	4	2	2	1	50
50	9	5	0	0	1	1	1	1	1	1	1	1	4	3	2	0	60
41	6	5	0	0	3	2	1	1	1	1	1	1	4	3	2	0	31
38	18	7	0	0	1	2	1	1	1	1	1	1	4	3	2	0	57
30	17	5	1	0.2	1	2	1	1	1	1	2	1	4	3	2	0	56
52	12	3	0	0	1	2	1	1	1	1	1	1	4	2	2	0	57
54	22	1	0	0	3	2	2	1	2	2	1	1	4	2	2	0	49
36	5	9	0	0	1	2	1	1	1	1	1	1	4	3	2	0	34
29	5	13	0	0	1	2	1	1	1	1	1	1	4	3	2	0	33
30	2	7	0	0	1	2	1	1	1	1	1	1	4	3	2	0	57
25	16	4	0	0	1	2	1	1	1	1	1	1	4	3	2	0	45
52	5	6	0	0	1	1	1	2	3	3	1	1	4	3	2	0	62
24	30	18	7	0.39	3	2	1	1	1	2	2	1	4	3	2	0	57
52	45	3	0	0	1	2	2	1	3	3	1	1	4	2	2	0	57
40	15	1	0	0	1	2	1	1	1	1	1	1	4	2	2	0	33
34	3	3	0	0	1	2	1	1	1	1	1	1	4	2	2	0	54
34	21	7	0	0	3	2	1	1	1	2	1	1	4	3	2	0	21
46	25	1	0	0	1	2	1	1	2	2	1	1	4	1	2	0	33
56	10	2	2	1	1	1	1	1	3	1	2	1	4	2	2	0	52
68	22	9	0	0	1	2	1	1	3	3	1	1	4	3	2	0	52
28	35	63	24	0.38	1	2	1	1	1	3	2	1	4	3	2	0	56
42	6	2	0	0	3	1	1	1	1	1	1	1	4	2	2	0	21
48	25	14	0	0	1	1	1	2	2	2	1	1	4	3	2	0	51
42	15	4	1	0.25	1	2	1	1	1	1	2	1	4	3	2	0	50
48	9	2	0	0	1	2	1	1	1	1	1	1	4	2	2	0	20
41	11	5	0	0	1	2	1	1	1	1	1	1	4	3	2	0	49
49	39	1	0	0	1	2	1	1	2	2	1	1	4	1	2	0	20
17	22	83	14	0.17	1	2	1	2	1	3	2	1	4	1	2	0	51
40	20	11	0	0	1	2	1	1	1	1	1	1	4	3	2	0	50
29	10	10	0	0	1	2	1	1	1	1	1	1	4	3	2	0	51
31	5	3	1	0.33	1	2	1	2	1	1	2	1	4	2	2	0	54
67	10	3	0	0	3	2	1	1	1	1	1	1	4	2	2	0	53
51	8	8	0	0	1	2	1	1	1	1	1	1	4	3	2	0	47
34	14	15	0	0	1	2	1	1	1	1	1	1	4	3	2	0	50
34	18	18	0	0	1	2	1	1	1	1	1	1	4	3	2	0	50
44	25	8	0	0	1	2	1	1	1	3	1	1	4	3	2	0	51
31	10	1	0	0	1	2	1	1	1	1	1	1	4	2	2	0	8
22	7	9	4	0.44	3	2	1	1	1	1	2	1	4	1	2	0	26
56	5	31	3	0.1	2	2	1	1	4	1	2	1	4	3	2	0	47
53	16	8	0	0	1	1	1	1	1	1	1	1	4	3	2	0	49
64	15	1	0	0	3	2	1	1	1	1	1	1	2	2	2	0	48
57	12	23	0	0	1	2	1	2	3	3	1	1	4	3	2	0	41
56	6	2	0	0	1	2	1	1	1	1	1	1	4	2	2	0	46
36	12	6	3	0.5	1	2	1	1	1	1	2	1	4	3	2	0	27
52	8	12	0	0	1	2	1	1	1	1	1	1	4	3	2	0	46
30	2	2	0	0	1	2	1	1	1	1	1	1	2	2	2	0	27
58	8	1	0	0	1	2	1	1	3	3	1	1	4	2	2	0	46
36	9	6	0	0	1	2	1	2	1	3	1	1	4	3	2	0	47
33	8	5	2	0.4	1	2	1	1	1	1	2	1	4	3	2	0	44
59	3	1	0	0	1	2	1	1	1	1	1	1	2	2	2	0	68
35	17	1	0	0	3	2	1	1	1	1	1	1	4	2	2	0	40
30	6	3	2	0.67	1	1	1	1	1	1	2	1	4	2	2	0	47
19	15	8	0	0	1	2	1	1	1	1	1	1	4	3	2	0	45
41	6	1	0	0	3	1	1	1	1	1	1	1	4	2	2	0	44
42	15	4	0	0	1	2	1	1	1	1	1	1	4	3	2	0	47
36	27	1	0	0	1	2	1	1	1	2	1	1	4	4	2	0	47
49	4	6	0	0	3	2	1	1	1	1	1	1	4	3	2	0	36
24	60	1	1	1	1	2	1	2	1	3	2	1	4	2	2	0	45
47	28	35	6	0.17	1	2	1	3	4	2	2	1	4	3	2	0	13
21	9	1	0	0	1	2	1	1	1	1	1	1	4	2	2	0	4
53	13	61	11	0.18	1	1	1	2	4	1	2	1	4	3	2	0	43
67	18	2	0	0	1	2	1	1	3	3	1	1	4	2	2	0	43
73	8	1	0	0	1	1	1	1	1	1	1	1	2	2	2	0	44
51	11	1	0	0	2	2	1	1	1	1	1	1	4	2	2	0	44
25	25	5	1	0.2	3	2	1	1	1	2	2	1	4	3	2	0	38
64	2	2	0	0	1	1	1	1	1	1	1	1	4	2	2	0	43
71	16	4	0	0	3	2	1	1	3	3	1	1	4	3	2	0	26
33	31	35	24	0.69	1	2	1	1	1	3	2	1	4	3	2	0	14
48	11	2	0	0	1	2	1	1	1	1	1	1	4	2	2	0	43
41	11	5	3	0.6	1	2	1	1	1	1	2	1	4	3	2	0	46
61	11	1	0	0	1	2	1	1	1	1	1	1	4	2	2	0	7
40	15	8	0	0	1	2	1	1	1	1	1	1	4	3	2	0	43
57	13	2	0	0	1	2	1	1	1	1	1	1	4	2	2	0	47
50	25	7	0	0	1	2	1	1	3	3	1	1	4	3	2	0	39
48	17	4	0	0	2	2	1	1	1	1	1	1	4	3	2	0	39
20	29	16	16	1	1	2	1	1	1	2	2	1	4	3	2	0	53
49	17	5	0	0	1	2	1	1	1	1	1	1	4	3	2	0	4
35	5	3	0	0	1	1	1	1	1	1	1	1	4	2	2	0	42
39	14	12	3	0.25	2	2	1	2	1	3	2	1	4	3	2	0	46
58	46	1	1	1	1	2	1	1	3	3	2	1	3	2	2	0	38
26	18	41	18	0.44	1	1	1	1	1	1	2	1	4	3	2	0	41
34	21	10	0	0	1	2	1	1	1	2	1	1	4	3	2	0	39
50	34	3	0	0	1	1	2	1	2	2	1	1	4	2	2	0	2
41	14	8	2	0.25	1	2	1	1	1	1	2	1	4	3	2	0	40
37	7	12	0	0	1	2	2	1	1	1	1	1	2	3	2	0	40
59	19	2	0	0	1	2	1	2	3	3	1	1	4	2	2	0	40
52	12	1	0	0	1	2	1	1	1	1	1	1	4	2	2	0	37
36	10	4	0	0	2	2	1	1	1	1	1	1	4	3	2	0	42
33	45	2	0	0	3	2	1	1	1	3	1	1	2	2	2	0	32
36	30	1	0	0	3	2	1	1	1	2	1	1	4	2	2	0	39
73	18	23	6	0.26	1	2	1	1	4	4	2	1	4	3	1	1	25
45	7	38	5	0.13	3	2	1	2	4	1	2	1	4	3	2	0	36
44	13	1	1	1	1	2	1	1	1	1	2	1	4	2	2	0	36
36	3	2	0	0	3	2	1	2	1	1	1	1	4	3	2	0	35
25	15	6	0	0	3	2	1	1	1	1	1	1	4	3	2	0	38
48	7	5	0	0	1	2	1	1	1	1	1	1	4	1	2	0	36
41	15	13	11	0.85	1	1	1	1	1	1	2	1	4	3	2	0	42
46	20	1	0	0	1	2	1	1	1	1	1	1	4	2	2	0	46
45	24	1	0	0	3	2	1	1	2	2	1	1	4	2	2	0	38
31	29	2	0	0	1	1	1	1	1	2	1	1	4	2	2	0	22
50	1	1	0	0	1	1	1	1	1	1	1	1	4	2	2	0	37
47	21	4	0	0	1	2	1	1	2	2	1	1	4	3	2	0	34
56	9	4	2	0.5	1	2	1	1	3	1	2	1	3	3	2	0	36
29	60	86	38	0.44	3	1	1	2	1	3	2	1	4	3	2	0	39
64	24	49	10	0.2	1	1	1	1	4	2	2	1	4	3	2	0	1
62	12	11	0	0	1	2	1	1	1	1	1	1	4	3	2	0	36
21	17	6	0	0	1	2	1	1	1	1	1	1	4	3	2	0	37
37	15	2	0	0	2	2	1	1	1	1	1	1	2	3	2	0	32
34	9	4	0	0	1	2	1	1	1	1	1	1	4	3	2	0	34
50	20	1	0	0	3	1	1	2	1	1	1	1	4	2	2	0	39
52	12	8	0	0	3	2	1	2	1	1	1	1	4	3	2	0	32
59	20	8	6	0.75	3	2	1	1	3	1	2	1	4	3	2	0	3
43	6	9	0	0	1	1	1	1	1	1	1	1	4	3	2	0	33
36	24	3	0	0	1	2	1	1	1	2	1	1	4	2	2	0	29
74	5	1	0	0	1	2	1	1	1	1	1	1	4	2	2	0	33
46	10	4	0	0	1	1	1	1	1	1	1	1	4	3	2	0	33
69	11	1	1	1	3	2	1	1	4	4	2	1	4	2	2	0	3
31	13	8	1	0.13	1	2	1	1	1	1	2	1	4	3	2	0	35
45	7	3	0	0	1	2	1	1	1	1	1	1	4	2	2	0	40
52	20	5	0	0	1	2	1	1	1	1	1	1	4	3	2	0	33
50	5	3	0	0	1	2	1	1	1	1	1	1	4	2	2	0	35
45	16	25	0	0	1	2	1	1	1	1	1	1	4	3	2	0	8
54	17	4	0	0	1	2	1	2	1	1	1	1	4	3	2	0	34
69	19	16	1	0.06	3	2	1	2	3	1	2	1	4	3	2	0	22
74	17	19	0	0	2	2	2	1	1	1	1	1	2	3	2	1	9
41	6	2	0	0	1	2	1	1	1	1	1	1	4	2	2	0	31
68	15	2	2	1	1	2	1	1	3	3	2	1	4	2	2	0	31
72	23	2	0	0	1	1	1	1	2	2	1	1	4	3	2	0	31
57	18	2	0	0	1	2	1	1	1	1	1	1	4	2	2	0	32
35	18	1	0	0	1	2	1	1	1	1	1	1	4	2	2	0	33
57	14	7	0	0	3	2	1	1	1	1	1	1	4	3	2	0	30
54	23	7	0	0	1	2	1	1	2	2	1	1	4	3	2	0	31
24	37	6	0	0	1	2	1	1	1	2	1	1	4	3	2	0	30
28	31	2	2	1	1	2	1	2	1	2	2	1	4	2	2	0	30
24	20	4	4	1	1	2	1	1	1	3	2	1	4	3	2	0	28
46	5	2	0	0	1	2	1	1	1	1	1	1	4	2	2	0	29
49	14	7	2	0.29	1	2	1	1	4	1	2	1	4	3	2	0	30
72	15	1	0	0	1	2	1	1	1	1	1	1	4	2	2	0	28
28	11	2	0	0	3	2	1	1	1	1	1	1	4	2	2	0	30
10	9	25	2	0.08	1	2	1	1	1	1	2	1	4	3	2	0	1
29	25	8	0	0	1	2	1	1	1	2	1	1	4	3	2	0	4
34	6	11	0	0	1	2	1	1	1	1	1	1	4	3	2	0	32
32	36	1	0	0	1	2	1	1	1	2	1	1	4	2	2	0	28
37	3	1	1	1	3	2	1	2	1	1	2	1	4	2	2	0	25
45	2	2	0	0	1	1	1	1	1	1	1	1	4	2	2	0	16
48	12	1	0	0	2	2	1	1	1	1	1	1	4	2	2	0	27
52	4	4	0	0	1	1	1	1	1	1	1	1	4	3	2	0	1
59	3	1	0	0	1	2	1	1	1	1	1	1	4	1	2	0	27
43	13	2	0	0	1	1	1	1	1	1	1	1	4	2	2	0	29
72	24	2	0	0	1	2	2	1	2	2	1	1	4	2	2	0	28
53	65	1	0	0	3	2	1	1	3	3	1	1	4	2	2	0	27
34	1	4	0	0	1	2	1	1	1	1	1	1	2	3	2	0	30
37	19	8	8	1	1	2	1	1	1	1	2	1	4	3	2	0	6
42	27	3	0	0	1	1	1	1	1	2	1	1	4	2	2	0	27
47	19	1	0	0	1	2	2	1	1	1	1	1	2	2	2	0	31
36	70	23	21	0.91	1	1	1	1	1	3	2	1	4	3	2	0	11
57	6	30	2	0.07	1	2	1	1	4	1	2	1	4	3	2	0	4
56	2	1	0	0	1	2	1	2	1	1	1	1	4	2	2	0	7
25	18	1	0	0	1	2	1	1	1	1	1	1	2	2	2	0	26
70	28	52	11	0.21	1	2	1	2	4	4	2	1	4	3	2	0	29
52	18	1	0	0	1	2	1	1	1	1	1	1	4	1	2	0	22
51	13	10	1	0.1	1	2	1	1	3	1	2	1	4	3	2	0	22
34	4	1	0	0	1	2	1	1	1	1	1	1	2	2	2	0	24
71	45	7	0	0	3	1	1	2	3	3	1	1	4	3	2	0	23
41	9	2	0	0	3	2	1	1	1	1	1	1	4	2	2	0	27
61	2	5	0	0	1	2	1	1	1	1	1	1	4	3	2	0	27
37	10	63	15	0.24	1	2	1	1	1	3	2	1	3	3	2	0	3
43	8	1	0	0	2	2	1	1	1	1	1	1	3	2	2	0	24
75	70	24	12	0.5	1	2	1	4	4	4	2	1	4	3	2	1	2
55	18	11	7	0.64	2	2	1	1	3	1	2	1	4	3	2	0	26
49	14	1	0	0	1	2	1	1	1	1	1	1	4	2	2	0	23
45	9	1	0	0	1	1	1	1	1	1	1	1	2	2	2	0	11
56	11	1	1	1	3	2	1	1	3	1	2	1	4	2	2	0	26
65	4	4	0	0	1	2	1	1	1	1	1	1	4	3	2	0	25
37	14	2	0	0	1	2	1	1	1	1	1	1	4	2	2	0	20
49	21	21	1	0.05	1	1	1	1	3	2	2	1	4	3	2	0	20
38	30	3	0	0	1	2	2	1	1	2	1	1	4	2	2	0	20
45	6	1	0	0	3	1	1	1	1	1	1	1	4	2	2	0	16
33	30	6	6	1	1	1	1	1	1	2	2	1	3	3	2	0	2
47	59	1	1	1	1	2	1	3	3	3	2	1	4	2	2	0	23
19	8	5	0	0	1	2	1	2	1	1	1	1	4	3	2	0	22
33	25	3	2	0.67	1	1	1	1	1	2	2	1	4	2	2	0	16
67	25	1	0	0	1	2	1	1	2	2	1	1	4	2	2	0	21
60	12	3	0	0	1	2	1	2	1	1	1	1	4	2	2	0	19
51	12	2	0	0	3	2	1	1	1	1	1	1	4	2	2	0	15
63	3	12	0	0	1	2	1	1	1	1	1	1	4	3	2	0	19
30	20	6	0	0	1	2	1	1	1	1	1	1	4	3	2	0	18
41	7	1	0	0	2	2	1	1	1	1	1	1	4	1	2	0	32
33	9	3	0	0	1	2	1	1	1	1	1	1	4	2	2	0	18
41	8	6	0	0	1	1	1	1	1	1	1	1	4	3	2	0	8
38	23	2	0	0	1	2	1	2	1	2	1	1	3	2	2	0	4
53	6	2	0	0	1	1	1	4	4	4	1	1	4	3	2	0	6
50	7	3	0	0	1	2	1	1	1	1	1	1	4	2	2	0	19
41	3	1	0	0	1	2	1	1	1	1	1	1	2	2	2	0	17
26	10	12	11	0.92	1	1	1	1	1	1	2	1	4	3	2	1	9
48	6	1	0	0	1	2	1	2	1	1	1	1	4	2	2	0	17
53	55	90	43	0.48	1	1	1	1	4	3	2	1	4	3	2	0	17
44	23	3	0	0	1	2	1	1	1	2	1	1	4	2	2	0	17
51	10	1	0	0	1	1	2	1	1	1	1	1	4	2	2	0	17
31	17	2	0	0	1	2	1	2	1	1	1	1	4	2	2	0	20
28	45	2	2	1	1	2	2	1	1	4	2	1	4	1	2	0	7
31	8	10	0	0	1	2	1	1	1	1	1	1	4	3	2	0	24
60	2	3	1	0.33	1	2	1	1	3	1	2	1	2	2	2	0	4
23	20	3	0	0	1	2	1	2	1	3	1	1	3	2	2	0	16
61	17	2	0	0	2	2	1	2	1	1	1	1	4	2	2	0	7
57	1	2	0	0	1	2	1	1	1	1	1	1	4	2	2	0	16
46	17	29	7	0.24	1	2	1	1	4	3	2	1	4	3	2	0	16
31	15	2	1	0.5	1	2	1	1	1	1	2	1	4	2	2	0	14
34	10	3	0	0	1	2	1	1	1	1	1	1	4	2	2	0	14
27	25	1	0	0	1	2	1	1	1	2	1	1	3	2	2	0	14
36	5	11	7	0.64	1	2	1	1	1	1	2	1	4	3	2	0	8
40	2	2	0	0	1	2	1	1	1	1	1	1	4	2	2	0	12
52	30	1	0	0	1	1	1	1	2	2	1	1	2	1	2	0	13
47	10	5	4	0.8	1	2	1	1	3	1	2	1	4	3	2	0	13
43	7	7	0	0	1	2	1	1	1	1	1	1	4	1	2	0	14
44	11	8	3	0.38	1	2	1	1	1	1	2	1	4	3	2	0	14
63	13	18	0	0	1	2	1	1	1	1	1	1	4	3	2	0	6
37	5	9	0	0	1	2	1	1	1	1	1	1	4	3	2	0	21
23	9	13	7	0.54	1	2	1	1	1	1	2	1	4	3	2	0	13
63	25	33	11	0.33	1	2	1	1	4	4	2	1	4	3	2	0	14
47	45	1	0	0	1	2	1	1	3	3	1	1	2	2	2	0	13
65	7	1	0	0	3	2	1	1	4	4	1	1	4	2	2	0	12
62	10	1	0	0	1	1	1	1	1	1	1	1	2	2	2	0	2
21	6	1	0	0	1	2	1	1	1	1	1	1	2	2	2	0	8
48	20	1	0	0	1	2	1	2	3	3	1	1	4	2	2	0	2
35	68	6	1	0.17	1	2	1	1	1	3	2	1	4	3	2	0	11
55	6	1	0	0	3	1	1	1	1	1	1	1	4	2	2	0	12
65	126	17	0	0	1	1	1	3	4	4	1	1	4	3	2	0	14
22	13	14	7	0.5	1	2	1	1	1	1	2	1	4	3	2	0	13
51	35	42	10	0.24	1	1	1	3	4	4	2	1	4	3	2	1	1
60	17	10	6	0.6	1	2	1	2	4	3	2	1	4	3	2	0	12
70	47	2	0	0	3	1	2	1	3	3	1	1	2	2	2	0	16
26	40	1	0	0	1	2	1	1	1	2	1	1	4	1	2	0	4
68	19	1	0	0	1	2	1	2	3	3	1	1	4	2	2	0	11
53	8	21	0	0	1	2	1	1	1	1	1	1	4	2	2	0	6
61	7	3	0	0	3	2	1	2	1	1	1	1	4	2	2	0	8
40	64	4	0	0	1	1	2	4	4	4	1	2	4	3	1	1	7
60	2	40	4	0.1	1	1	1	4	4	4	2	2	4	3	2	0	7
59	38	3	0	0	3	1	1	3	4	4	1	2	4	2	2	0	6
26	14	2	1	0.5	1	2	1	1	1	1	2	1	4	2	2	0	12
19	8	9	2	0.22	1	2	1	1	1	1	2	1	4	3	2	0	7
32	50	3	0	0	1	1	1	2	1	3	1	1	4	2	2	0	3
41	22	1	1	1	3	2	1	2	1	3	2	1	4	2	2	0	7
72	17	2	0	0	1	2	1	1	1	1	1	1	4	2	2	0	9
38	12	3	1	0.33	1	2	1	2	1	3	2	1	4	2	2	0	6
53	79	4	0	0	1	2	2	1	3	3	1	1	4	3	2	0	1
59	17	51	5	0.1	1	2	1	2	4	4	2	1	4	3	2	0	4
56	48	4	4	1	3	2	1	1	3	3	2	1	4	3	2	0	6
21	27	4	2	0.5	1	2	1	2	1	3	2	1	4	3	2	0	1
35	23	35	5	0.14	1	2	1	2	1	3	2	1	4	3	2	0	3
38	18	1	1	1	3	2	1	1	1	1	2	1	4	2	2	0	1
49	6	3	3	1	1	2	1	1	3	3	2	1	2	2	2	0	1
32	20	3	0	0	1	2	1	1	1	1	1	1	4	2	2	0	16
67	77	1	0	0	3	2	1	1	3	3	1	1	4	2	2	0	4
34	6	1	0	0	1	2	1	1	1	1	1	1	4	2	2	0	66
28	36	1	0	0	2	2	1	1	1	2	1	1	2	2	2	0	57
67	6	1	0	0	1	2	1	1	1	1	1	1	2	2	2	0	36
45	12	12	0	0	1	2	1	1	1	1	1	1	4	3	2	0	32
79	22	9	0	0	1	1	1	1	2	2	1	1	4	3	2	0	3
60	14	4	0	0	1	2	1	1	1	1	1	1	4	3	2	0	79
43	50	2	1	0.5	1	2	1	2	1	3	2	1	4	2	2	0	80
35	22	19	17	0.89	1	2	1	2	1	3	2	1	4	3	2	0	81
45	22	6	0	0	1	2	1	1	2	2	1	1	4	3	2	0	75
48	10	2	0	0	1	2	1	1	1	1	1	1	4	2	2	0	83
22	18	1	0	0	2	2	1	1	1	1	1	1	4	2	2	0	61
35	9	5	0	0	1	2	1	1	1	1	1	1	2	3	2	0	80
31	2	1	0	0	1	2	1	1	1	1	1	1	4	2	2	0	71
29	1	1	0	0	1	2	1	1	1	1	1	1	2	2	2	0	82
53	2	1	0	0	1	2	1	1	1	1	1	1	4	2	2	0	78
68	17	1	0	0	1	2	1	1	3	3	1	1	4	2	2	0	82
51	41	17	0	0	1	1	2	1	3	3	1	1	4	3	2	0	75
23	7	42	1	0.02	1	2	1	1	1	1	2	1	4	3	2	0	34
57	18	2	2	1	1	2	1	1	4	4	2	1	4	2	2	0	82
49	8	1	0	0	1	1	1	1	1	1	1	1	4	2	2	0	79
66	3	1	0	0	1	2	1	1	1	1	1	1	2	2	2	0	81
48	4	3	0	0	1	2	1	1	1	1	1	1	4	2	2	0	76
40	14	2	0	0	1	2	1	1	1	1	1	1	2	2	2	0	80
26	19	5	0	0	1	2	1	1	1	1	1	1	4	3	2	0	81
49	15	1	0	0	1	2	1	1	1	1	1	1	4	2	2	0	71
92	75	3	3	1	1	1	1	1	4	4	2	1	2	2	2	1	47
75	35	1	0	0	3	2	1	1	2	2	1	1	4	2	2	0	74
63	12	1	0	0	1	2	1	1	1	1	1	1	4	2	2	0	5
20	5	6	0	0	1	2	1	1	1	1	1	1	4	3	2	0	79
63	2	3	0	0	1	2	1	2	1	1	1	1	4	2	2	0	76
51	18	2	0	0	1	2	1	1	1	1	1	1	4	2	2	0	73
26	2	3	0	0	1	2	1	1	1	1	1	1	2	2	2	0	72
40	17	7	2	0.29	1	2	1	3	1	1	2	1	4	3	2	0	76
20	63	2	2	1	1	2	1	1	1	3	2	1	4	2	2	0	76
46	17	20	13	0.65	1	1	1	1	4	3	2	1	4	3	2	0	63
66	13	16	0	0	1	2	1	1	1	1	1	1	4	3	2	0	76
44	3	18	4	0.22	1	2	1	2	1	1	2	1	4	3	2	0	73
53	17	9	0	0	1	2	1	1	1	1	1	1	2	3	2	0	72
49	12	1	0	0	1	2	1	1	1	1	1	1	4	2	2	0	76
33	15	8	0	0	1	2	1	1	1	1	1	1	4	3	2	0	72
27	27	3	0	0	1	2	1	1	1	2	1	1	4	2	2	0	41
36	4	3	0	0	1	2	1	1	1	1	1	1	4	2	2	0	74
64	3	11	1	0.09	1	1	1	2	3	1	2	1	4	3	2	0	73
54	65	1	0	0	1	1	1	1	3	3	1	1	4	2	2	0	75
43	18	1	0	0	1	2	1	1	1	1	1	1	4	1	1	0	64
49	16	5	0	0	1	2	1	1	1	1	1	1	4	3	2	0	29
43	5	2	0	0	1	2	1	2	1	1	1	1	4	2	2	0	70
25	14	6	2	0.33	1	2	1	1	1	1	2	1	4	3	2	0	70
33	9	1	0	0	1	2	1	2	1	1	1	1	4	2	2	0	73
20	5	6	0	0	1	2	1	2	1	1	1	1	4	3	2	0	67
47	20	3	0	0	1	2	1	3	1	1	1	1	4	2	2	0	70
29	30	12	0	0	1	2	1	1	1	2	1	1	4	3	2	0	71
33	12	2	2	1	1	2	1	2	1	1	2	1	4	2	2	0	69
61	35	25	6	0.24	1	2	1	3	4	3	2	1	4	3	2	1	25
39	25	8	8	1	1	1	1	1	1	2	2	1	3	3	2	0	81
66	5	3	0	0	1	2	1	2	1	1	1	1	4	2	2	0	72
26	1	1	0	0	1	2	1	1	1	1	1	1	4	2	2	0	77
69	2	8	0	0	1	2	1	1	1	1	1	1	4	3	2	0	72
25	28	7	5	0.71	3	2	1	1	1	2	2	1	4	3	2	0	64
54	9	10	0	0	1	2	1	1	1	1	1	1	4	3	2	0	70
52	11	14	6	0.43	1	2	1	2	3	1	2	1	4	3	2	0	70
42	5	4	0	0	1	2	1	2	1	1	1	1	4	3	2	0	73
39	26	1	0	0	1	2	2	2	1	2	1	1	4	2	2	0	73
12	31	42	4	0.1	1	2	1	1	1	2	2	1	4	3	2	0	66
38	1	1	0	0	3	2	1	1	1	1	1	1	3	2	2	0	76
28	5	2	1	0.5	3	2	1	1	1	1	2	1	4	2	2	0	75
28	9	14	0	0	1	2	1	2	1	1	1	1	4	3	2	0	70
34	3	10	0	0	1	1	1	1	1	1	1	1	4	3	2	0	69
27	27	17	7	0.41	3	2	1	1	1	2	2	1	4	3	2	0	69
39	8	1	0	0	1	2	1	1	1	1	1	1	4	2	2	0	70
59	30	54	5	0.09	1	1	1	1	4	2	2	1	4	3	2	0	77
37	122	90	46	0.51	1	1	1	2	1	4	2	1	4	3	2	0	62
35	3	48	11	0.23	1	2	1	2	1	3	2	1	4	3	2	0	74
48	4	2	0	0	1	2	1	1	1	1	1	1	4	2	2	0	72
47	4	3	0	0	1	2	1	1	1	1	1	1	4	2	2	0	77
58	7	1	0	0	1	2	1	1	1	1	1	1	4	2	2	0	69
44	2	3	0	0	1	2	1	1	1	1	1	1	4	2	2	0	66
20	14	1	0	0	1	2	1	1	1	1	1	1	2	1	2	0	60
22	2	1	0	0	1	2	1	1	1	1	1	1	2	2	2	0	70
43	35	8	5	0.63	1	1	1	1	1	2	2	1	4	3	2	0	69
63	2	1	0	0	1	2	1	1	1	1	1	1	4	2	2	0	68
64	11	4	0	0	1	1	1	1	1	1	1	1	4	3	2	0	58
60	16	2	0	0	3	2	1	2	1	1	1	1	3	2	2	0	67
47	6	1	0	0	1	2	1	1	1	1	1	1	4	2	2	0	69
55	13	1	0	0	3	2	1	2	1	1	1	1	4	2	2	0	64
71	2	2	0	0	1	2	1	1	1	1	1	1	4	2	2	0	69
54	8	4	0	0	1	2	1	1	1	1	1	1	4	3	2	0	79
24	20	1	0	0	1	2	1	1	1	1	1	1	4	2	2	0	76
61	25	1	0	0	1	1	1	1	2	2	1	1	4	2	2	0	79
74	3	1	0	0	1	2	1	1	1	1	1	1	4	2	2	0	69
52	5	1	0	0	3	2	1	1	1	1	1	1	4	2	2	0	69
20	9	2	0	0	1	2	1	1	1	1	1	1	4	2	2	0	70
65	26	5	1	0.2	1	1	1	1	3	2	2	1	4	3	2	0	67
58	45	15	7	0.47	1	2	1	3	4	4	2	1	4	3	2	1	1
55	75	8	0	0	1	2	1	1	3	3	1	1	4	3	2	0	64
58	8	1	0	0	1	2	1	1	1	1	1	1	4	2	2	0	70
44	9	3	3	1	1	2	1	1	1	1	2	1	4	2	2	0	67
56	6	1	0	0	1	2	1	1	1	1	1	1	4	2	2	0	66
25	2	1	0	0	1	2	1	1	1	1	1	1	2	2	2	0	76
40	35	42	10	0.24	1	2	1	1	1	2	2	1	4	3	2	0	67
26	16	7	1	0.14	1	2	1	1	1	1	2	1	4	3	2	0	66
31	6	1	0	0	1	2	1	1	1	1	1	1	4	2	2	0	66
51	23	1	0	0	1	2	1	1	3	3	1	1	4	2	2	0	66
43	8	2	2	1	1	2	1	1	1	1	2	1	2	2	2	0	65
47	10	6	0	0	1	2	1	1	1	1	1	1	4	3	2	0	62
62	5	2	0	0	1	2	1	1	1	1	1	1	4	2	2	0	63
32	42	2	0	0	1	2	2	1	1	3	1	1	2	2	2	0	65
46	9	1	0	0	1	2	1	1	1	1	1	1	4	2	2	0	76
22	58	1	1	1	1	1	2	1	1	3	2	1	4	2	2	0	60
75	42	2	0	0	1	1	1	3	3	3	1	1	4	2	2	0	71
66	29	1	0	0	1	1	2	1	2	2	1	1	4	2	2	0	66
59	5	4	0	0	1	2	1	1	1	1	1	1	4	3	2	0	23
46	10	4	0	0	1	2	1	1	1	1	1	1	4	3	2	0	62
25	9	14	7	0.5	3	2	1	1	1	3	2	1	4	3	2	0	40
59	23	6	0	0	1	2	1	1	2	2	1	1	4	3	2	0	62
20	10	1	0	0	1	2	1	1	1	1	1	1	4	2	2	0	69
73	3	3	0	0	1	2	1	1	1	1	1	1	4	3	2	0	64
31	5	90	13	0.14	1	2	1	2	1	1	2	1	4	3	2	0	67
47	1	1	0	0	1	2	1	1	1	1	1	1	2	2	2	0	70
49	4	2	0	0	1	2	1	1	1	1	1	1	4	2	2	0	63
40	13	1	0	0	1	2	1	1	1	1	1	1	4	2	2	0	62
53	1	2	0	0	1	2	1	1	1	1	1	1	4	2	2	0	63
43	11	1	0	0	1	2	1	1	1	1	1	1	4	2	2	0	63
27	52	12	12	1	1	2	1	1	1	3	2	1	4	3	2	0	63
56	14	1	0	0	1	2	1	1	3	3	1	1	4	2	2	0	61
55	12	9	0	0	1	2	1	1	1	1	1	1	4	3	2	0	68
51	17	2	1	0.5	3	2	1	2	3	1	2	1	4	2	2	0	62
57	20	9	0	0	1	2	1	1	1	1	1	1	4	3	2	0	69
58	25	8	3	0.38	1	2	1	1	3	2	2	1	4	3	2	0	70
46	95	1	0	0	1	1	1	1	3	3	1	1	4	2	2	0	62
69	4	1	0	0	1	2	1	1	1	1	1	1	4	2	2	0	60
49	11	3	0	0	1	2	1	2	1	1	1	1	4	2	2	0	59
36	20	4	4	1	1	2	1	2	1	1	2	1	2	3	2	0	57
84	20	1	1	1	1	2	1	3	4	4	2	1	3	1	2	1	2
59	5	1	0	0	1	2	1	1	1	1	1	1	2	2	2	0	59
35	45	1	0	0	1	2	2	1	1	3	1	1	2	2	2	0	54
66	101	5	1	0.2	3	1	2	3	4	4	2	2	4	3	2	1	12
67	30	64	10	0.16	1	1	1	2	4	3	2	1	4	3	2	0	59
63	11	2	0	0	1	1	1	1	1	1	1	1	2	2	2	0	59
47	2	2	0	0	1	2	1	1	1	1	1	1	4	2	2	0	58
26	20	8	4	0.5	1	1	1	1	1	1	2	1	4	3	2	0	63
58	2	3	0	0	1	2	1	1	1	1	1	1	4	2	2	0	22
41	47	1	1	1	1	2	1	1	1	3	2	1	4	2	2	0	56
57	25	8	0	0	1	2	1	1	2	2	1	1	4	3	2	0	57
52	4	2	0	0	1	2	1	1	1	1	1	1	4	2	2	0	75
46	15	61	10	0.16	1	2	1	1	4	1	2	1	4	3	2	0	57
46	9	2	0	0	1	2	1	1	3	3	1	1	4	2	2	0	57
44	4	1	1	1	1	1	1	1	1	1	2	1	2	2	2	0	57
79	60	5	2	0.4	1	2	1	2	4	4	2	2	4	3	2	0	57
51	20	6	1	0.17	1	2	1	2	4	4	2	1	4	3	2	0	58
51	18	12	5	0.42	1	2	1	1	3	1	2	1	4	3	2	0	55
60	25	7	0	0	3	2	1	1	2	2	1	1	4	3	2	0	60
33	8	3	0	0	1	2	1	3	1	1	1	1	4	2	2	0	59
40	30	7	0	0	1	2	1	1	1	2	1	1	4	3	2	0	55
60	5	1	0	0	1	1	1	1	1	1	1	1	2	2	2	0	57
52	35	2	0	0	1	1	1	1	2	2	1	1	4	2	2	0	57
28	25	3	3	1	1	2	1	1	1	2	2	1	4	2	2	0	26
58	5	5	0	0	1	1	1	1	1	1	1	1	4	3	1	0	56
39	1	1	0	0	3	2	1	1	1	1	1	1	4	2	2	0	57
30	47	38	22	0.58	1	1	1	1	1	3	2	1	4	3	2	0	54
33	7	3	0	0	3	2	1	1	1	1	1	1	4	2	2	0	56
58	3	1	0	0	1	2	1	1	1	1	1	1	4	2	2	0	58
54	7	10	0	0	1	2	1	1	1	1	1	1	4	3	2	0	57
44	47	47	14	0.3	1	2	1	2	1	3	2	1	4	3	2	0	56
31	22	5	0	0	1	2	1	1	1	2	1	1	4	3	2	0	57
36	14	1	0	0	1	2	1	1	1	1	1	1	4	2	2	0	60
44	10	7	0	0	1	2	1	1	1	1	1	1	4	3	2	0	62
66	16	1	0	0	1	1	1	2	1	1	1	1	3	2	2	0	56
55	5	2	0	0	1	1	1	1	1	1	1	1	4	2	2	0	46
41	15	17	10	0.59	3	2	1	1	1	1	2	1	4	3	2	0	56
65	7	9	1	0.11	1	1	1	3	3	1	2	1	4	3	2	0	57
62	7	1	0	0	1	2	1	1	1	1	1	1	2	2	2	0	56
39	8	7	4	0.57	1	2	1	1	1	1	2	1	4	3	2	0	53
34	11	18	1	0.06	3	2	1	2	1	3	2	1	4	3	2	0	49
43	9	1	0	0	1	2	1	1	1	1	1	1	4	2	2	0	54
43	6	1	0	0	1	2	1	1	1	1	1	1	4	2	2	0	53
53	10	5	0	0	1	2	1	1	1	1	1	1	4	3	2	0	58
57	8	2	0	0	1	2	1	1	1	1	1	1	4	2	2	0	56
65	45	18	8	0.44	1	1	1	3	3	3	2	1	4	3	2	1	54
45	15	5	0	0	1	2	1	1	3	3	1	1	4	3	2	0	55
63	20	2	0	0	1	1	1	1	1	1	1	1	4	2	2	0	54
29	11	1	0	0	3	2	1	1	1	1	1	1	4	2	2	0	55
66	10	7	0	0	1	2	1	1	3	3	1	1	4	3	2	0	64
27	8	7	2	0.29	1	2	1	1	1	1	2	1	4	3	2	0	54
21	30	20	13	0.65	1	1	1	1	1	3	2	1	4	3	2	0	60
68	14	1	0	0	3	2	1	1	1	1	1	1	4	2	2	0	56
19	40	10	0	0	1	2	1	1	1	2	1	1	4	3	2	0	57
63	12	11	0	0	1	1	1	2	1	1	1	1	4	3	2	0	54
39	4	1	0	0	1	2	1	1	1	1	1	1	4	2	2	0	61
49	18	2	0	0	3	2	1	1	1	1	1	1	4	2	2	0	53
51	10	5	0	0	1	2	1	1	1	1	1	1	4	3	2	0	55
60	55	8	4	0.5	1	2	1	4	4	4	2	1	4	3	2	1	10
41	10	1	0	0	1	2	1	1	1	1	1	1	4	2	2	0	49
16	30	16	11	0.69	1	2	1	1	1	2	2	1	4	3	2	0	51
27	12	2	2	1	1	2	1	1	1	1	2	1	4	2	2	0	52
40	60	5	0	0	1	2	2	3	1	3	1	1	2	3	2	0	52
33	20	1	0	0	1	2	1	1	1	1	1	1	4	2	2	0	55
53	10	2	0	0	1	2	2	1	1	1	1	1	4	2	2	0	52
32	8	6	0	0	1	2	1	1	1	1	1	1	4	3	2	0	52
27	31	19	0	0	3	2	1	1	1	2	1	1	4	3	2	0	56
75	40	1	1	1	3	1	1	4	4	4	2	1	4	2	2	1	12
48	9	2	0	0	1	2	1	1	1	1	1	1	4	2	2	0	54
28	1	3	0	0	1	2	1	1	1	1	1	1	2	2	2	0	52
65	9	3	0	0	1	2	1	1	1	1	1	1	4	2	2	0	54
36	26	4	2	0.5	1	2	1	1	1	2	2	1	4	2	2	0	55
63	38	5	1	0.2	1	1	1	1	3	2	2	1	4	3	2	0	55
29	30	1	0	0	1	2	1	1	1	2	1	1	4	2	2	0	54
21	25	20	20	1	1	2	1	1	1	3	2	1	4	3	2	0	65
39	8	5	0	0	1	2	2	1	1	1	1	1	2	3	2	0	70
41	3	1	0	0	1	2	1	1	1	1	1	1	2	2	2	0	53
53	3	2	0	0	1	2	1	1	1	1	1	1	4	2	2	0	53
33	12	4	1	0.25	3	2	1	1	1	1	2	1	4	3	2	0	50
58	10	1	0	0	1	1	1	1	1	1	1	1	4	2	2	0	54
34	30	3	0	0	1	2	1	4	4	4	1	1	4	2	2	0	53
34	13	4	4	1	1	2	1	1	1	4	2	1	4	3	2	0	53
56	4	2	0	0	1	2	1	1	1	1	1	1	4	2	2	0	29
49	20	3	0	0	1	1	1	2	1	1	1	1	4	2	2	0	51
37	4	8	0	0	1	2	1	2	1	1	1	1	4	3	2	0	51
16	45	4	0	0	1	2	1	2	1	3	1	1	4	2	2	0	58
73	22	1	0	0	1	1	1	2	2	2	1	1	4	1	2	0	52
61	25	1	0	0	1	2	1	1	2	2	1	1	4	2	2	0	49
42	1	3	0	0	1	2	1	1	1	1	1	1	2	2	2	0	51
33	9	4	0	0	1	2	1	2	1	1	1	1	4	2	2	0	51
42	13	2	0	0	2	2	1	1	1	3	1	1	4	2	2	0	45
25	28	1	1	1	1	2	1	1	1	3	2	1	4	2	2	0	59
71	32	1	0	0	1	2	2	1	2	2	1	1	2	2	2	0	50
81	9	3	0	0	1	2	1	1	1	1	1	1	4	2	2	0	53
65	30	3	0	0	1	2	2	1	2	2	1	1	4	2	2	0	57
61	64	6	0	0	1	2	2	1	3	3	1	1	4	3	2	0	51
43	15	7	0	0	1	2	1	2	1	1	1	1	4	3	2	0	50
55	13	9	0	0	1	2	1	1	1	1	1	1	4	3	2	0	46
37	50	55	11	0.2	1	2	1	1	1	3	2	1	4	3	2	0	37
44	15	1	0	0	1	2	1	2	1	1	1	1	4	2	2	0	51
29	20	14	3	0.21	1	2	1	1	1	1	2	1	4	3	2	0	53
33	5	59	12	0.2	1	2	1	1	1	1	2	1	4	3	2	0	49
33	6	2	0	0	1	2	1	1	1	1	1	1	2	2	2	0	53
85	10	1	1	1	3	2	1	1	4	3	2	1	4	2	2	0	49
49	10	90	8	0.09	1	2	1	1	4	1	2	1	4	3	2	0	50
50	12	1	0	0	3	2	1	1	1	1	1	1	4	2	2	0	38
45	50	19	5	0.26	1	1	1	1	4	4	2	2	4	3	2	0	47
24	8	11	0	0	1	2	1	1	1	1	1	1	4	3	2	0	43
26	19	3	0	0	1	2	1	1	1	1	1	1	4	2	2	0	49
35	8	2	0	0	1	2	1	1	1	1	1	1	4	2	2	0	50
46	8	1	0	0	3	2	1	1	1	1	1	1	4	2	2	0	49
39	10	1	0	0	1	2	1	1	1	1	1	1	4	2	2	0	54
73	9	1	0	0	1	1	1	1	4	4	1	1	4	3	2	0	48
26	20	5	0	0	1	2	1	1	1	1	1	1	4	3	2	0	38
47	27	3	3	1	3	2	1	2	3	2	2	1	4	2	2	0	48
50	6	9	0	0	1	2	1	1	1	1	1	1	4	3	2	0	49
57	22	14	4	0.29	1	1	1	1	3	2	2	1	4	3	2	0	53
64	19	1	0	0	1	2	1	1	1	1	1	1	4	2	2	0	52
26	23	1	1	1	1	2	1	1	1	2	2	1	4	2	2	0	45
32	10	2	0	0	1	2	1	1	1	1	1	1	4	2	2	0	55
61	20	10	0	0	1	2	1	1	1	1	1	1	4	3	2	0	19
48	40	4	0	0	1	1	1	4	4	4	1	1	4	3	2	0	47
84	90	90	36	0.4	3	2	1	4	4	4	2	2	4	3	2	1	5
22	22	2	0	0	1	2	1	1	1	2	1	1	4	2	2	0	48
34	14	8	0	0	1	2	1	1	1	1	1	1	4	3	2	0	47
59	10	1	0	0	1	2	1	1	1	1	1	1	4	2	2	0	49
57	1	2	0	0	1	2	1	1	1	1	1	1	2	2	2	0	48
69	8	8	0	0	1	2	1	1	1	1	1	1	4	3	2	0	47
27	1	1	0	0	1	1	1	1	1	1	1	1	2	2	2	0	38
42	9	4	0	0	1	2	1	1	1	1	1	1	4	3	2	0	47
59	20	1	0	0	1	2	1	2	3	3	1	1	4	2	2	0	45
66	16	2	2	1	1	1	1	1	3	1	2	1	4	2	2	1	39
60	6	3	0	0	1	2	1	1	1	1	1	1	2	2	2	0	70
48	63	1	0	0	1	1	1	2	3	3	1	1	4	2	2	0	46
39	21	7	0	0	1	1	1	2	1	2	1	1	4	3	2	0	46
46	13	2	0	0	1	2	1	1	1	1	1	1	4	2	2	0	43
15	7	28	2	0.07	1	2	1	1	1	1	2	1	2	3	2	0	43
60	78	12	8	0.67	1	2	1	1	3	3	2	1	4	3	2	0	38
61	14	13	0	0	1	2	1	1	1	1	1	1	4	3	2	0	46
65	9	1	0	0	1	1	1	1	1	1	1	1	4	2	2	0	44
56	12	2	0	0	1	2	1	1	1	1	1	1	4	2	2	0	42
54	3	3	0	0	1	1	1	1	1	1	1	1	4	2	2	0	26
39	30	1	0	0	1	2	1	1	1	2	1	1	4	2	2	0	45
60	5	3	0	0	1	2	1	1	1	1	1	1	4	2	2	0	44
59	54	2	0	0	1	2	1	1	3	3	1	1	4	2	2	0	43
48	4	1	0	0	1	2	1	1	1	1	1	1	4	2	2	0	45
42	5	1	0	0	1	2	1	1	1	1	1	1	4	2	2	0	45
29	11	13	10	0.77	1	1	1	1	1	1	2	1	4	3	2	0	45
22	13	12	0	0	1	2	1	1	1	1	1	1	4	3	2	0	48
53	15	3	0	0	1	2	2	1	1	1	1	1	2	2	2	0	32
58	9	2	0	0	1	2	1	1	1	1	1	1	4	2	2	0	45
77	7	6	0	0	1	2	1	1	1	1	1	1	4	3	2	0	44
35	13	35	4	0.11	3	2	1	2	1	1	2	1	4	3	2	0	43
43	55	29	3	0.1	1	1	1	1	1	3	2	1	4	3	2	0	47
68	7	4	0	0	1	2	1	1	1	1	1	1	4	3	2	0	43
41	2	2	0	0	3	2	1	1	1	1	1	1	2	2	2	0	47
47	30	11	0	0	1	2	1	1	3	3	1	1	4	3	2	0	44
42	3	3	0	0	3	2	1	1	1	1	1	1	4	2	2	0	43
34	8	2	0	0	1	2	1	1	1	1	1	1	4	2	2	0	47
40	36	8	0	0	1	2	1	1	1	2	1	1	4	3	2	0	47
49	1	2	0	0	1	2	1	1	1	1	1	1	4	2	2	0	53
66	10	1	0	0	1	2	1	1	1	1	1	1	4	2	2	0	44
23	15	17	0	0	1	2	1	1	1	1	1	1	4	3	2	0	49
61	28	8	0	0	1	2	1	1	2	2	1	1	4	3	2	0	43
24	19	1	0	0	1	2	1	1	1	1	1	1	4	2	2	0	40
48	45	49	10	0.2	1	1	1	1	4	3	2	1	4	3	2	0	39
49	14	21	3	0.14	1	2	1	1	3	1	2	1	4	3	2	0	43
77	15	5	0	0	2	2	1	1	1	1	1	1	4	3	2	0	42
65	13	1	0	0	1	2	1	1	1	1	1	1	4	2	2	0	32
30	60	17	17	1	1	2	1	3	1	3	2	1	4	3	2	0	50
72	62	11	11	1	1	1	1	1	3	3	2	1	4	3	2	1	4
12	18	9	2	0.22	3	2	1	1	1	1	2	1	4	3	2	0	39
62	15	2	0	0	1	2	1	1	1	1	1	1	4	2	2	0	42
32	3	1	0	0	1	2	1	1	1	1	1	1	4	2	2	0	36
42	12	2	0	0	1	2	1	1	1	1	1	1	4	2	2	0	42
57	10	1	0	0	1	2	1	1	1	1	1	1	4	2	2	0	45
26	12	1	0	0	1	2	1	1	1	1	1	1	4	2	2	0	38
44	43	1	0	0	1	2	1	1	1	3	1	1	2	2	2	0	40
43	3	1	0	0	1	2	1	1	1	1	1	1	4	2	2	0	42
52	11	10	0	0	1	2	1	1	1	1	1	1	4	3	2	0	40
58	13	2	0	0	1	2	1	1	1	1	1	1	4	2	2	0	48
38	10	1	0	0	1	2	1	1	1	1	1	1	4	2	2	0	37
14	5	8	0	0	1	2	1	1	1	1	1	1	4	3	2	0	38
59	33	4	2	0.5	1	2	2	3	4	3	2	2	1	3	1	1	3
57	10	1	0	0	1	2	1	1	1	1	1	1	2	2	2	0	41
36	9	1	1	1	1	2	1	1	1	1	2	1	4	1	2	0	39
71	55	2	1	0.5	1	2	1	3	4	4	2	1	3	2	2	1	1
55	11	15	0	0	1	2	1	1	1	1	1	1	4	3	2	0	2
82	55	34	0	0	3	2	1	1	3	3	1	1	4	3	2	1	24
[truncated: 2,663 more rows]
